# Supplementary material for: A catalog of potential putative functional variants in psoriasis genome-wide association regions
Source: PLoS One. 2018 May 1;13(5):e0196635. doi: 10.1371/journal.pone.0196635 (PMC5929547; doi:10.1371/journal.pone.0196635)
Supplement: S1 Table — (XLSX) [file pone.0196635.s001.xlsx]

## Sheet: Sheet1
S1 Table : The 75 TagSNPs with genome-wide significance for psoriasis
SNP	Chr	Position	P	Ref. (PMID)	Population
rs6677595	1q21.3	152590187	2.1e-33	23143594	CEU
rs11121129	1p36.23	8268095	1.7e-08	23143594	CEU
rs7536201	1p36.11	25293084	2.3e-12	23143594	CEU
rs7552167	1p36.11	24518643	8.5e-12	23143594	CEU
rs9988642	1p31.3	67726104	1.1e-26	23143594	CEU
rs62149416	2p16.1	61083506	1.8e-17	23143594	CEU
rs10865331	2p15	62551472	4.7e-10	23143594	CEU
rs12188300	5q33.3	158829527	3.2e-53	23143594	CEU
rs2233278	5q33.1	150467189	2.2e-42	23143594	CEU
rs1295685	5q33.1	131996445	3.4e-10	23143594	CEU
rs27432	5q15	96119273	1.9e-20	23143594	CEU
rs9504361	6q25.4	577820	2.1e-11	23143594	CEU
rs2451258	6q25.3	159506600	3.4e-08	23143594	CEU
rs582757	6q23.3	138197824	2.2e-25	23143594	CEU
rs33980500	6q21	111913262	4.2e-45	23143594	CEU
rs2700987	7p14.1	37386237	4.3e-09	23143594	CEU
rs10979182	9q31.2	110817020	2.3e-08	23143594	CEU
rs11795343	9p21.1	32523737	8.4e-11	23143594	CEU
rs3802826	11q24.3	128406438	9.5e-10	23143594	CEU
rs4561177	11q24.3	109962432	7.7e-13	23143594	CEU
rs2066819	12q13.3	56750204	5.4e-17	23143594	CEU
rs367569	16p13.13	11365500	4.9e-08	23143594	CEU
rs12445568	16p11.2	31004812	1.2e-16	23143594	CEU
rs11652075	17q25.3	78178893	3.4e-08	23143594	CEU
rs963986	17q21.2	40561579	5.3e-09	23143594	CEU
rs28998802	17q11.2	26124908	3.3e-16	23143594	CEU
rs545979	18q21.2	51819750	3.5e-10	23143594	CEU
rs892085	19p13.2	10818092	3e-17	23143594	CEU
rs34536443	19p13.2	10463118	9.1e-31	23143594	CEU
rs1056198	20q13.13	48556229	1.5e-14	23143594	CEU
rs4821124	22q11.21	21979289	3.8e-08	23143594	CEU
rs4112788	1q21.3	152551276	3e-10	20953190	CEU
rs17716942	2q24.3	163260691	1e-13	20953190	CEU
rs702873	2p16.1	61081542	4e-09	20953190	CEU
rs27524	5q15	96101944	3e-11	20953190	CEU
rs458017	6q21	111696091	2e-16	20953190	CEU
rs240993	6q21	111673714	5e-20	20953190	CEU
rs12720356	19p13.2	10469975	4e-11	20953190	CEU
rs280519	19p13.2	10472933	4e-09	20953190	CEU
rs2201841	1p31.3	67694202	1.75e-10	19262574	CEU
rs17728338	5q33.1	150478318	1.4e-13	19262574	CEU
rs2546890	5q33.3	158759900	1e-20	20953188	CEU
rs2082412	5q33.3	158717789	2e-28	19169254	CEU
rs20541	5q33.1	131995964	5e-15	19169254	CEU
rs610604	6q23.3	138199417	9e-12	19169254	CEU
rs2066808	12q13.3	56737973	1e-09	19169254	CEU
rs62377586	5q33.3	158766002	7.42e-16	25182136	CEU
rs918518	5q33.3	158826493	3.22e-11	25182136	CEU
rs13196377	6q21	111901838	1.39e-12	20953186	CEU
rs13190932	6q21	111913070	8.56e-17	20953186	CEU
rs13210247	6q21	111922720	1.73e-14	20953186	CEU
rs495337	20q13.13	48522330	1e-08	18364390	CEU
rs12586317	14q13.2	35682172	2e-08	20953189	CEU
rs10782001	16p11.2	30942625	9e-10	20953189	CEU
rs4795067	17q11.2	26106675	4e-11	20953189	CEU
rs4085613	1q21.3	152550018	7e-30	19169255	CHB
rs3213094	5q33.3	158750769	3e-26	19169255	CHB
rs2431697	5q33.3	159879978	1.11e-08	20953187	CHB
rs3762999	5q33.1	150469426	4.55e-18	20953187	CHB
rs999556	5q33.1	150473674	3.83e-21	20953187	CHB
rs151823	5q15	96159992	9.32e-09	20953187	CHB
rs7007032	8p23.2	3679446	3.78e-08	20953187	CHB
rs10088247	8p23.2	3684199	4.54e-09	20953187	CHB
rs514315	18q22.1	61656785	5.92e-09	20953187	CHB
rs9304742	19q13.41	53451291	2.11e-09	20953187	CHB
rs8016947	14q13.2	35832666	3.9e-10	24070858	CHB
rs512208	1q21.3	152552285	2.92e-23	24212883	CHB
rs27044	5q15	96118852	2.16e-14	24212883	CHB
rs26653	5q15	96139250	5.27e-12	24212883	CHB
rs72474224	13q14.11	20763612	7.46e-11	24212883	CHB
rs12459008	19q13.41	53453789	2.25e-09	24212883	CHB
rs13431841	1p31.3	163137683	2.96e-09	25006012	CHB
rs1020760	4q24	103514445	2.19e-08	25006012	CHB
rs2288831	5q33.3	158750013	2 .3E-20	25006012	CHB
rs27043	5q15	96117300	6.5e-12	25006012	CHB
SNP:single-nucleotide polymorphism; chr: chromosome; Position: physical position in NCBI 37; P: The associated p value in the meta-analysis of discovery and replication stages in original published reports; Ref. : reference.
