# Supplementary material for: A catalog of potential putative functional variants in psoriasis genome-wide association regions
Source: PLoS One. 2018 May 1;13(5):e0196635. doi: 10.1371/journal.pone.0196635 (PMC5929547; doi:10.1371/journal.pone.0196635)
Supplement: S2 Table — (XLSX) [file pone.0196635.s002.xlsx]

## Sheet: Sheet1
S2 Table: The enrichment of histone marks in 26 relevant tissues/cells for psoriasis
cell lines	cells	histone	avs	enrichment	p.value	p.adjusted
E029	CD14_Primary_Cells	H3K27ac	22	5.02161	2.43329e-07	1.21664e-06
E029	CD14_Primary_Cells	H3K27me3	6	-0.705532	0.752475	1
E029	CD14_Primary_Cells	H3K36me3	23	3.94931	3.62289e-05	0.000181145
E029	CD14_Primary_Cells	H3K4me1	32	4.92146	4.11528e-07	2.05764e-06
E029	CD14_Primary_Cells	H3K4me3	14	3.37451	0.000366147	0.00183073
E030	CD15_Primary_Cells	H3K27me3	10	-0.980167	0.832552	1
E030	CD15_Primary_Cells	H3K36me3	22	4.19677	1.41427e-05	5.6571e-05
E030	CD15_Primary_Cells	H3K4me1	30	5.10916	1.49125e-07	5.96501e-07
E030	CD15_Primary_Cells	H3K4me3	25	6.09158	5.84325e-10	2.3373e-09
E031	CD19_Primary_Cells_Cord_BI	H3K27me3	0	-1.7528	0.961357	1
E031	CD19_Primary_Cells_Cord_BI	H3K36me3	14	3.80557	7.81603e-05	0.000312641
E031	CD19_Primary_Cells_Cord_BI	H3K4me1	31	5.73668	4.66359e-09	1.86544e-08
E031	CD19_Primary_Cells_Cord_BI	H3K4me3	16	4.15185	1.92736e-05	7.70945e-05
E032	CD19_Primary_Cells_Peripheral_UW	H3K27ac	24	5.79068	3.57557e-09	1.78779e-08
E032	CD19_Primary_Cells_Peripheral_UW	H3K27me3	4	-2.31669	0.990057	1
E032	CD19_Primary_Cells_Peripheral_UW	H3K36me3	25	4.33487	6.66519e-06	3.33259e-05
E032	CD19_Primary_Cells_Peripheral_UW	H3K4me1	29	4.64314	1.74686e-06	8.73431e-06
E032	CD19_Primary_Cells_Peripheral_UW	H3K4me3	16	3.87514	5.51403e-05	0.000275701
E033	CD3_Primary_Cells_Cord_BI	H3K27me3	3	0.253069	0.397698	1
E033	CD3_Primary_Cells_Cord_BI	H3K36me3	18	3.84595	6.07305e-05	0.000242922
E033	CD3_Primary_Cells_Cord_BI	H3K4me1	18	3.55618	0.000182596	0.000730382
E033	CD3_Primary_Cells_Cord_BI	H3K4me3	17	4.07842	2.47524e-05	9.90098e-05
E034	CD3_Primary_Cells_Peripheral_UW	H3K27ac	24	4.84831	6.67712e-07	3.33856e-06
E034	CD3_Primary_Cells_Peripheral_UW	H3K27me3	17	-0.946736	0.821613	1
E034	CD3_Primary_Cells_Peripheral_UW	H3K36me3	23	3.8675	5.48209e-05	0.000274105
E034	CD3_Primary_Cells_Peripheral_UW	H3K4me1	29	4.40104	4.57139e-06	2.2857e-05
E034	CD3_Primary_Cells_Peripheral_UW	H3K4me3	18	4.25692	9.5717e-06	4.78585e-05
E035	CD34_Primary_Cells	H3K27me3	1	-1.42446	0.924953	1
E035	CD34_Primary_Cells	H3K36me3	18	4.06151	2.11773e-05	8.47094e-05
E035	CD34_Primary_Cells	H3K4me1	22	3.83498	6.55594e-05	0.000262238
E035	CD34_Primary_Cells	H3K4me3	18	4.3145	7.86519e-06	3.14607e-05
E036	CD34_Cultured_Cells	H3K27me3	7	-1.62796	0.946331	1
E036	CD34_Cultured_Cells	H3K36me3	23	4.46335	3.91281e-06	1.56512e-05
E036	CD34_Cultured_Cells	H3K4me1	35	6.06466	5.29657e-10	2.11863e-09
E036	CD34_Cultured_Cells	H3K4me3	21	4.6293	1.89337e-06	7.57346e-06
E037	CD4_Memory_Primary_Cells	H3K27ac	24	4.78684	8.72151e-07	4.36075e-06
E037	CD4_Memory_Primary_Cells	H3K27me3	5	1.14507	0.125069	0.625347
E037	CD4_Memory_Primary_Cells	H3K36me3	17	4.11302	2.05379e-05	0.00010269
E037	CD4_Memory_Primary_Cells	H3K4me1	29	5.22952	7.09924e-08	3.54962e-07
E037	CD4_Memory_Primary_Cells	H3K4me3	18	4.14648	1.95102e-05	9.75511e-05
E038	CD4_Naive_Primary_Cells	H3K27ac	23	5.16162	1.28632e-07	6.43161e-07
E038	CD4_Naive_Primary_Cells	H3K27me3	5	-0.141443	0.559572	1
E038	CD4_Naive_Primary_Cells	H3K36me3	18	3.15229	0.000802823	0.00401411
E038	CD4_Naive_Primary_Cells	H3K4me1	30	6.14059	3.86231e-10	1.93116e-09
E038	CD4_Naive_Primary_Cells	H3K4me3	21	4.41496	4.66391e-06	2.33196e-05
E039	CD4+_CD25-_CD45RA+_Naive_Primary_Cells	H3K27ac	25	5.23199	7.18105e-08	3.59052e-07
E039	CD4+_CD25-_CD45RA+_Naive_Primary_Cells	H3K27me3	4	-1.63193	0.948635	1
E039	CD4+_CD25-_CD45RA+_Naive_Primary_Cells	H3K36me3	21	3.93446	4.76065e-05	0.000238032
E039	CD4+_CD25-_CD45RA+_Naive_Primary_Cells	H3K4me1	27	4.40424	4.7454e-06	2.3727e-05
E039	CD4+_CD25-_CD45RA+_Naive_Primary_Cells	H3K4me3	21	4.47264	4.01147e-06	2.00573e-05
E040	CD4+_CD25-_CD45RO+_Memory_Primary_Cells	H3K27ac	25	5.40712	3.49251e-08	1.74626e-07
E040	CD4+_CD25-_CD45RO+_Memory_Primary_Cells	H3K27me3	5	-0.648959	0.733587	1
E040	CD4+_CD25-_CD45RO+_Memory_Primary_Cells	H3K36me3	17	3.54415	0.00019814	0.000990701
E040	CD4+_CD25-_CD45RO+_Memory_Primary_Cells	H3K4me1	30	4.96393	3.52284e-07	1.76142e-06
E040	CD4+_CD25-_CD45RO+_Memory_Primary_Cells	H3K4me3	22	4.60376	2.01512e-06	1.00756e-05
E041	CD4+_CD25-_IL17-_PMA-Ionomycin_stimulated_MACS_purified_Th_Primary_Cells	H3K27ac	28	5.08219	1.82034e-07	9.10172e-07
E041	CD4+_CD25-_IL17-_PMA-Ionomycin_stimulated_MACS_purified_Th_Primary_Cells	H3K27me3	7	-1.87175	0.969056	1
E041	CD4+_CD25-_IL17-_PMA-Ionomycin_stimulated_MACS_purified_Th_Primary_Cells	H3K36me3	23	4.33639	6.98769e-06	3.49385e-05
E041	CD4+_CD25-_IL17-_PMA-Ionomycin_stimulated_MACS_purified_Th_Primary_Cells	H3K4me1	32	4.99139	2.55568e-07	1.27784e-06
E041	CD4+_CD25-_IL17-_PMA-Ionomycin_stimulated_MACS_purified_Th_Primary_Cells	H3K4me3	25	5.40042	3.02702e-08	1.51351e-07
E042	CD4+_CD25-_IL17+_PMA-Ionomcyin_stimulated_Th17_Primary_Cells	H3K27ac	23	5.47345	1.94112e-08	9.70562e-08
E042	CD4+_CD25-_IL17+_PMA-Ionomcyin_stimulated_Th17_Primary_Cells	H3K27me3	6	-0.982624	0.830397	1
E042	CD4+_CD25-_IL17+_PMA-Ionomcyin_stimulated_Th17_Primary_Cells	H3K36me3	25	4.48352	3.81134e-06	1.90567e-05
E042	CD4+_CD25-_IL17+_PMA-Ionomcyin_stimulated_Th17_Primary_Cells	H3K4me1	29	5.45644	2.30276e-08	1.15138e-07
E042	CD4+_CD25-_IL17+_PMA-Ionomcyin_stimulated_Th17_Primary_Cells	H3K4me3	21	5.03134	2.75204e-07	1.37602e-06
E043	CD4+_CD25-_Th_Primary_Cells	H3K27ac	18	4.07735	2.59434e-05	0.000129717
E043	CD4+_CD25-_Th_Primary_Cells	H3K27me3	5	-2.29865	0.989176	1
E043	CD4+_CD25-_Th_Primary_Cells	H3K36me3	24	3.93511	4.12379e-05	0.000206189
E043	CD4+_CD25-_Th_Primary_Cells	H3K4me1	32	5.03013	2.11531e-07	1.05766e-06
E043	CD4+_CD25-_Th_Primary_Cells	H3K4me3	19	4.39141	5.03773e-06	2.51887e-05
E044	CD4+_CD25+_CD127-_Treg_Primary_Cells	H3K27ac	25	4.87413	4.89199e-07	2.44599e-06
E044	CD4+_CD25+_CD127-_Treg_Primary_Cells	H3K27me3	10	-0.432542	0.660367	1
E044	CD4+_CD25+_CD127-_Treg_Primary_Cells	H3K36me3	22	3.8978	5.04633e-05	0.000252317
E044	CD4+_CD25+_CD127-_Treg_Primary_Cells	H3K4me1	28	5.14534	1.29772e-07	6.48859e-07
E044	CD4+_CD25+_CD127-_Treg_Primary_Cells	H3K4me3	23	4.97677	2.88335e-07	1.44167e-06
E045	CD4+_CD25int_CD127+_Tmem_Primary_Cells	H3K27ac	24	5.70687	5.29134e-09	2.64567e-08
E045	CD4+_CD25int_CD127+_Tmem_Primary_Cells	H3K27me3	4	-1.46446	0.92854	1
E045	CD4+_CD25int_CD127+_Tmem_Primary_Cells	H3K36me3	21	3.60591	0.000148552	0.000742762
E045	CD4+_CD25int_CD127+_Tmem_Primary_Cells	H3K4me1	20	3.2213	0.000683135	0.00341567
E045	CD4+_CD25int_CD127+_Tmem_Primary_Cells	H3K4me3	21	4.946	4.39834e-07	2.19917e-06
E046	CD56_Primary_Cells	H3K27ac	24	5.21445	8.55908e-08	4.27954e-07
E046	CD56_Primary_Cells	H3K27me3	8	0.759914	0.216886	1
E046	CD56_Primary_Cells	H3K36me3	21	3.72143	0.000100993	0.000504966
E046	CD56_Primary_Cells	H3K4me1	34	6.153	3.17897e-10	1.58948e-09
E046	CD56_Primary_Cells	H3K4me3	19	4.65921	1.68263e-06	8.41315e-06
E047	CD8_Naive_Primary_Cells	H3K27ac	19	4.94488	3.91778e-07	1.95889e-06
E047	CD8_Naive_Primary_Cells	H3K27me3	3	-2.39137	0.991504	1
E047	CD8_Naive_Primary_Cells	H3K36me3	18	3.78737	7.8913e-05	0.000394565
E047	CD8_Naive_Primary_Cells	H3K4me1	28	4.40574	5.35304e-06	2.67652e-05
E047	CD8_Naive_Primary_Cells	H3K4me3	18	4.01238	2.63689e-05	0.000131845
E048	CD8_Memory_Primary_Cells	H3K27ac	24	5.69666	6.42933e-09	3.21467e-08
E048	CD8_Memory_Primary_Cells	H3K27me3	1	-1.3978	0.919281	1
E048	CD8_Memory_Primary_Cells	H3K36me3	17	3.47498	0.000256198	0.00128099
E048	CD8_Memory_Primary_Cells	H3K4me1	26	4.70845	1.33035e-06	6.65175e-06
E048	CD8_Memory_Primary_Cells	H3K4me3	19	4.30631	9.69149e-06	4.84575e-05
E057	Penis_Foreskin_Keratinocyte_Primary_Cells_skin02	H3K27me3	5	-0.790572	0.787031	1
E057	Penis_Foreskin_Keratinocyte_Primary_Cells_skin02	H3K36me3	22	4.00313	3.58804e-05	0.000143522
E057	Penis_Foreskin_Keratinocyte_Primary_Cells_skin02	H3K4me1	25	3.43232	0.000307467	0.00122987
E057	Penis_Foreskin_Keratinocyte_Primary_Cells_skin02	H3K4me3	21	4.40438	4.62153e-06	1.84861e-05
E058	Penis_Foreskin_Keratinocyte_Primary_Cells_skin03	H3K27ac	30	4.85735	6.18052e-07	3.09026e-06
E058	Penis_Foreskin_Keratinocyte_Primary_Cells_skin03	H3K27me3	13	-0.0173299	0.503806	1
E058	Penis_Foreskin_Keratinocyte_Primary_Cells_skin03	H3K36me3	26	4.38565	6.13382e-06	3.06691e-05
E058	Penis_Foreskin_Keratinocyte_Primary_Cells_skin03	H3K4me1	36	4.61703	1.67947e-06	8.39736e-06
E058	Penis_Foreskin_Keratinocyte_Primary_Cells_skin03	H3K4me3	23	4.73332	1.07207e-06	5.36036e-06
E062	Peripheral_Blood_Mononuclear_Primary_Cells	H3K27ac	19	5.05755	2.19883e-07	1.09941e-06
E062	Peripheral_Blood_Mononuclear_Primary_Cells	H3K27me3	10	-0.412445	0.660565	1
E062	Peripheral_Blood_Mononuclear_Primary_Cells	H3K36me3	23	4.06624	2.56849e-05	0.000128424
E062	Peripheral_Blood_Mononuclear_Primary_Cells	H3K4me1	17	3.50877	0.000243897	0.00121948
E062	Peripheral_Blood_Mononuclear_Primary_Cells	H3K4me3	18	4.84002	6.86185e-07	3.43093e-06
E116	GM12878_Lymphoblastoid	H3K27ac	26	5.78999	3.45677e-09	1.72839e-08
E116	GM12878_Lymphoblastoid	H3K27me3	1	-0.0786585	0.515211	1
E116	GM12878_Lymphoblastoid	H3K36me3	19	3.77722	6.77487e-05	0.000338743
E116	GM12878_Lymphoblastoid	H3K4me1	28	4.8435	5.70781e-07	2.85391e-06
E116	GM12878_Lymphoblastoid	H3K4me3	24	5.71136	5.45276e-09	2.72638e-08
E124	Monocytes-CD14+_RO01746	H3K27ac	31	5.53321	1.78367e-08	8.91837e-08
E124	Monocytes-CD14+_RO01746	H3K27me3	9	-0.707233	0.750098	1
E124	Monocytes-CD14+_RO01746	H3K36me3	26	4.31908	7.56602e-06	3.78301e-05
E124	Monocytes-CD14+_RO01746	H3K4me1	35	5.03383	2.0493e-07	1.02465e-06
E124	Monocytes-CD14+_RO01746	H3K4me3	30	5.16613	1.4479e-07	7.23948e-07
E127	NHEK-Epidermal_Keratinocytes	H3K27ac	31	5.21546	8.09472e-08	4.04736e-07
E127	NHEK-Epidermal_Keratinocytes	H3K27me3	10	-0.670916	0.753967	1
E127	NHEK-Epidermal_Keratinocytes	H3K36me3	24	4.15377	1.77549e-05	8.87745e-05
E127	NHEK-Epidermal_Keratinocytes	H3K4me1	31	3.97199	3.7144e-05	0.00018572
E127	NHEK-Epidermal_Keratinocytes	H3K4me3	21	4.33342	7.45992e-06	3.72996e-05
avs: associated variant set
