# Supplementary material for: A catalog of potential putative functional variants in psoriasis genome-wide association regions
Source: PLoS One. 2018 May 1;13(5):e0196635. doi: 10.1371/journal.pone.0196635 (PMC5929547; doi:10.1371/journal.pone.0196635)
Supplement: S3 Table — (XLSX) [file pone.0196635.s003.xlsx]

## Sheet: Sheet1
S3 Table : The enrichment of 111 transcription factor within psoriasis association regions
TF	avs	enrichment	p.value	p.adjusted
EED	15	4.80282	7.3214e-07	8.19996e-05
DPF2	16	4.80898	8.22184e-07	9.20846e-05
IKZF1	19	4.33366	6.60011e-06	0.000739212
BACH1	10	4.31586	8.3868e-06	0.000939322
POLR2A	15	4.11071	1.80524e-05	0.00202187
RUNX3	17	4.11384	1.81619e-05	0.00203413
CREM	12	4.11095	1.99205e-05	0.00223109
NFIC	14	4.09548	2.17675e-05	0.00243796
TCF12	8	4.08944	2.22887e-05	0.00249634
NFE2	1	4.01137	2.4687e-05	0.00276494
IKZF2	14	3.94846	3.65163e-05	0.00408982
GATAD2B	13	3.89775	4.13663e-05	0.00463303
JUND	6	3.93615	4.71705e-05	0.00528309
ZNF687	13	3.85524	5.05897e-05	0.00566604
MLLT1	15	3.8582	5.50422e-05	0.00616473
ARID3A	9	3.82016	6.60734e-05	0.00740022
JUNB	11	3.73261	9.68044e-05	0.0108421
NR2F1	12	3.7247	9.94919e-05	0.0111431
TAF1	9	3.47709	0.00025063	0.0280705
SMAD5	9	3.42394	0.000286553	0.032094
BATF	9	3.26545	0.000607807	0.0680743
EBF1	10	3.18247	0.0007791	0.0872591
TBL1XR1	6	3.05628	0.0010027	0.112302
SMARCA5	8	3.05598	0.00122477	0.137175
ATF7	11	3.03349	0.0012487	0.139854
WRNIP1	6	2.96502	0.00136368	0.152732
BCL11A	6	2.99264	0.00137807	0.154344
CHD1	4	2.9899	0.00159777	0.17895
NBN	12	2.87693	0.00187092	0.209544
TARDBP	4	2.78619	0.00245428	0.274879
SKIL	8	2.8136	0.00251817	0.282036
MXI1	8	2.69147	0.0033212	0.371974
BHLHE40	10	2.61923	0.0040001	0.448011
CEBPB	2	2.58845	0.00445723	0.49921
CBFB	8	2.44331	0.00718971	0.805248
TBP	7	2.36567	0.00853746	0.956196
ASH2L	2	1.10177	0.136716	1
ATF2	4	1.50565	0.0666001	1
BCLAF1	1	1.74336	0.0311273	1
BMI1	2	0.154988	0.439804	1
BRCA1	0	-0.386228	0.610961	1
CBX3	0	0.87105	0.198626	1
CBX5	4	2.04364	0.0225828	1
CBX8	0	-0.41694	0.657699	1
CEBPZ	1	0.729516	0.221585	1
CHD4	1	0.679825	0.204625	1
CHD7	0	-0.48376	0.701883	1
CTBP1	0	0.670275	0.229909	1
CTCF	6	1.4452	0.0762703	1
CUX1	0	-0.26572	0.58271	1
E2F4	1	0.861058	0.210558	1
ELF1	7	1.25209	0.106299	1
ELK1	1	0.0394795	0.46731	1
EP300	5	1.97118	0.0240754	1
ESRRA	1	0.632607	0.278544	1
ETV6	0	-1.09826	0.852541	1
EZH2	0	-0.327919	0.599465	1
FOXK2	2	1.44959	0.0737322	1
GABPA	1	0.100741	0.456813	1
HCFC1	1	0.173248	0.423117	1
HDAC2	1	1.26307	0.0949273	1
HDGF	5	1.6376	0.0530287	1
HSF1	2	1.60723	0.0465366	1
IRF3	2	2.05553	0.0232216	1
IRF5	0	0.303379	0.362824	1
KDM1A	0	-1.77428	0.961152	1
KDM5A	1	1.40777	0.066564	1
MAFK	0	-1.45226	0.92391	1
MAX	7	2.30769	0.00987723	1
MAZ	4	0.670028	0.246393	1
MEF2C	1	0.384717	0.378115	1
MTA2	10	2.20846	0.0131952	1
MTA3	6	1.96427	0.0238434	1
MYB	1	0.583071	0.260925	1
NFXL1	1	0.701609	0.210097	1
NFYB	2	0.526576	0.282906	1
NR2C1	3	1.44123	0.0765203	1
NR2C2	1	1.69663	0.0412745	1
PKNOX1	7	1.8098	0.0369978	1
POLR2AphosphoS2	5	1.93306	0.0260741	1
RAD21	7	2.38976	0.00939049	1
RAD51	4	1.60005	0.0538177	1
RB1	2	0.459128	0.325355	1
RBBP5	1	1.06618	0.137627	1
RCOR1	5	2.03052	0.0202614	1
RELB	9	2.08659	0.0177403	1
REST	0	-0.504886	0.681654	1
RFX5	2	0.916576	0.176054	1
SIN3A	6	1.91258	0.0264358	1
SMC3	6	2.03208	0.0217997	1
SRF	2	1.91817	0.0230705	1
STAT1	2	1.51106	0.0641243	1
STAT3	1	0.648911	0.268355	1
TBX21	7	1.61566	0.0524664	1
TCF7	4	2.05656	0.0182891	1
TRIM22	5	1.74692	0.0375145	1
UBTF	2	1.98879	0.0176061	1
USF1	1	0.623197	0.26906	1
WHSC1	0	-1.20238	0.875684	1
YBX1	1	2.06739	0.0149448	1
ZBED1	4	1.80623	0.03706	1
ZBTB40	4	1.11317	0.129665	1
ZEB1	1	0.199709	0.429332	1
ZNF143	1	-0.0863184	0.5388	1
ZNF207	3	1.37504	0.0888177	1
ZNF217	5	1.9281	0.0255147	1
ZNF24	3	1.52293	0.0661169	1
ZNF384	3	1.44918	0.0698161	1
ZNF592	3	2.03986	0.0203343	1
ZSCAN29	0	-1.83332	0.968919	1
ZZZ3	0	0.630692	0.257854	1
TF:transcription factor; avs: associated variant set
