# Supplementary material for: A catalog of potential putative functional variants in psoriasis genome-wide association regions
Source: PLoS One. 2018 May 1;13(5):e0196635. doi: 10.1371/journal.pone.0196635 (PMC5929547; doi:10.1371/journal.pone.0196635)
Supplement: S4 Table — (XLSX) [file pone.0196635.s004.xlsx]

## Sheet: Sheet1
S4 Table: The 654 potential putative functional variants within psoriasis GWAS regions
corr.snp.id	chromosome	corr.snp.position	tag.snp.id	tag.snp.position	R.squared	bio.feature	bio.feature.start	bio.feature.end	nearest.TSS.refseq	nearest.TSS.GeneSymbol	nearest.TSS.distancetoFeature	group
rs10088247	8	3684199	rs10088247	3684199	1	H3K4me1	3684017	3684216	NM_001001795	C8orf82	746100	enhancer
rs10088247	8	3684199	rs10088247	3684199	1	H3K27me3	3684068	3684267	NM_001001795	C8orf82	746100	enhancer
rs10088247	8	3684199	rs10088247	3684199	1	H3K27me3	3684025	3684224	NM_001001795	C8orf82	746100	enhancer
rs10088247	8	3684199	rs10088247	3684199	1	H3K4me3	3684016	3684215	NM_001001795	C8orf82	746100	enhancer
rs10095435	8	3686230	rs10088247	3684199	0.863911	H3K4me1	3686062	3686261	NM_001001795	C8orf82	748131	enhancer
rs10095435	8	3686230	rs10088247	3684199	0.863911	H3K4me1	3686097	3686296	NM_001001795	C8orf82	748131	enhancer
rs10095435	8	3686230	rs10088247	3684199	0.863911	H3K4me1	3686163	3686362	NM_001001795	C8orf82	748131	enhancer
rs10095435	8	3686230	rs10088247	3684199	0.863911	H3K36me3	3686209	3686408	NM_001001795	C8orf82	748131	enhancer
rs10095435	8	3686230	rs10088247	3684199	0.863911	H3K27ac	3686230	3686429	NM_001001795	C8orf82	748131	enhancer
rs10095435	8	3686230	rs10088247	3684199	0.863911	H3K4me3	3686038	3686237	NM_001001795	C8orf82	748131	enhancer
rs11787086	8	3683554	rs10088247	3684199	0.935573	H3K36me3	3683372	3683571	NM_001001795	C8orf82	745455	transcribed
rs11787086	8	3683554	rs10088247	3684199	0.935573	H3K4me3	3683417	3683616	NM_001001795	C8orf82	745455	transcribed
rs11787086	8	3683554	rs10088247	3684199	0.935573	H3K4me3	3683453	3683652	NM_001001795	C8orf82	745455	transcribed
rs11787086	8	3683554	rs10088247	3684199	0.935573	H3K4me3	3683527	3683726	NM_001001795	C8orf82	745455	transcribed
rs4437679	8	3683879	rs10088247	3684199	0.84932	H3K4me1	3683716	3683915	NM_001001795	C8orf82	745780	enhancer
rs4437679	8	3683879	rs10088247	3684199	0.84932	H3K36me3	3683696	3683895	NM_001001795	C8orf82	745780	enhancer
rs4437679	8	3683879	rs10088247	3684199	0.84932	H3K36me3	3683853	3684052	NM_001001795	C8orf82	745780	enhancer
rs4437679	8	3683879	rs10088247	3684199	0.84932	H3K36me3	3683831	3684030	NM_001001795	C8orf82	745780	enhancer
rs4437679	8	3683879	rs10088247	3684199	0.84932	H3K27me3	3683749	3683948	NM_001001795	C8orf82	745780	enhancer
rs4437679	8	3683879	rs10088247	3684199	0.84932	H3K27me3	3683765	3683964	NM_001001795	C8orf82	745780	enhancer
rs4437679	8	3683879	rs10088247	3684199	0.84932	H3K4me3	3683749	3683948	NM_001001795	C8orf82	745780	enhancer
rs4437679	8	3683879	rs10088247	3684199	0.84932	H3K4me3	3683875	3684074	NM_001001795	C8orf82	745780	enhancer
rs4639542	8	3680411	rs10088247	3684199	0.904259	H3K4me1	3680297	3680496	NM_001001795	C8orf82	742312	enhancer
rs4639542	8	3680411	rs10088247	3684199	0.904259	H3K4me1	3680299	3680498	NM_001001795	C8orf82	742312	enhancer
rs4639542	8	3680411	rs10088247	3684199	0.904259	H3K36me3	3680324	3680523	NM_001001795	C8orf82	742312	enhancer
rs4639542	8	3680411	rs10088247	3684199	0.904259	H3K36me3	3680214	3680413	NM_001001795	C8orf82	742312	enhancer
rs4639542	8	3680411	rs10088247	3684199	0.904259	H3K4me3	3680299	3680498	NM_001001795	C8orf82	742312	enhancer
rs4639542	8	3680411	rs10088247	3684199	0.904259	H3K4me3	3680353	3680552	NM_001001795	C8orf82	742312	enhancer
rs4639542	8	3680411	rs10088247	3684199	0.904259	H3K4me3	3680386	3680585	NM_001001795	C8orf82	742312	enhancer
rs6984586	8	3682888	rs10088247	3684199	0.928103	H3K36me3	3682738	3682937	NM_001001795	C8orf82	744789	transcribed
rs6984726	8	3682938	rs10088247	3684199	0.921909	H3K4me3	3682856	3683055	NM_001001795	C8orf82	744839	repressed
rs6984726	8	3682938	rs10088247	3684199	0.921909	H3K27me3	3682899	3683098	NM_001001795	C8orf82	744839	repressed
rs6984726	8	3682938	rs10088247	3684199	0.921909	H3K4me3	3682856	3683055	NM_001001795	C8orf82	744839	repressed
rs6984726	8	3682938	rs10088247	3684199	0.921909	H3K4me3	3682925	3683124	NM_001001795	C8orf82	744839	repressed
rs7812367	8	3681995	rs10088247	3684199	0.914174	H3K36me3	3681890	3682089	NM_001001795	C8orf82	743896	transcribed
rs7812367	8	3681995	rs10088247	3684199	0.914174	H3K4me3	3681890	3682089	NM_001001795	C8orf82	743896	transcribed
rs7812367	8	3681995	rs10088247	3684199	0.914174	H3K4me3	3681967	3682166	NM_001001795	C8orf82	743896	transcribed
rs7845150	8	3681587	rs10088247	3684199	0.904259	H3K36me3	3681443	3681642	NM_001001795	C8orf82	743488	transcribed
rs7845150	8	3681587	rs10088247	3684199	0.904259	H3K36me3	3681484	3681683	NM_001001795	C8orf82	743488	transcribed
rs7845150	8	3681587	rs10088247	3684199	0.904259	H3K4me3	3681405	3681604	NM_001001795	C8orf82	743488	transcribed
rs7845150	8	3681587	rs10088247	3684199	0.904259	H3K4me3	3681568	3681767	NM_001001795	C8orf82	743488	transcribed
rs1005819	4	103504305	rs1020760	103514445	0.984528	H3K27ac	103504276	103504474	NM_003998	NFKB1	81820	enhancer
rs230512	4	103472885	rs1020760	103514445	0.919797	H3K4me1	103472687	103472885	NM_003998	NFKB1	50400	enhancer
rs4698858	4	103513073	rs1020760	103514445	0.998362	H3K27me3	103513005	103513203	NM_003998	NFKB1	90588	enhancer
rs230496	4	103488491	rs1020760	103514445	0.961054	H3K36me3	103488317	103488515	NM_003998	NFKB1	66006	enhancer
rs74987828	4	103504943	rs1020760	103514445	0.995092	H3K4me1	103504900	103505098	NM_003998	NFKB1	82458	enhancer
rs230512	4	103472885	rs1020760	103514445	0.919797	H3K27me3	103472755	103472953	NM_003998	NFKB1	50400	enhancer
rs1005819	4	103504305	rs1020760	103514445	0.984528	H3K27me3	103504295	103504493	NM_003998	NFKB1	81820	enhancer
rs4648011	4	103475444	rs1020760	103514445	0.815848	H3K36me3	103475408	103475606	NM_003998	NFKB1	52959	enhancer
rs1020759	4	103510511	rs1020760	103514445	0.995088	H3K36me3	103510382	103510580	NM_003998	NFKB1	88026	enhancer
rs1005819	4	103504305	rs1020760	103514445	0.984528	H3K4me3	103504148	103504346	NM_003998	NFKB1	81820	enhancer
rs4698858	4	103513073	rs1020760	103514445	0.998362	H3K4me3	103512960	103513158	NM_003998	NFKB1	90588	enhancer
rs371655421	4	103504945	rs1020760	103514445	0.995092	H3K27ac	103504766	103504964	NM_003998	NFKB1	82460	enhancer
rs1287	4	103509436	rs1020760	103514445	0.995909	H3K36me3	103509328	103509526	NM_003998	NFKB1	86951	enhancer
rs230505	4	103481351	rs1020760	103514445	0.924602	H3K4me3	103481178	103481376	NM_003998	NFKB1	58866	enhancer
rs230496	4	103488491	rs1020760	103514445	0.961054	H3K27me3	103488373	103488571	NM_003998	NFKB1	66006	enhancer
rs230526	4	103458825	rs1020760	103514445	0.922165	H3K4me1	103458690	103458888	NM_003998	NFKB1	36340	enhancer
rs230512	4	103472885	rs1020760	103514445	0.919797	H3K27ac	103472809	103473007	NM_003998	NFKB1	50400	enhancer
rs1020759	4	103510511	rs1020760	103514445	0.995088	H3K4me3	103510359	103510557	NM_003998	NFKB1	88026	enhancer
rs230528	4	103457585	rs1020760	103514445	0.915773	H3K36me3	103457389	103457587	NM_003998	NFKB1	35100	enhancer
rs4699030	4	103503824	rs1020760	103514445	0.982911	H3K4me3	103503736	103503934	NM_003998	NFKB1	81339	enhancer
rs230496	4	103488491	rs1020760	103514445	0.961054	H3K4me3	103488406	103488604	NM_003998	NFKB1	66006	enhancer
rs230517	4	103470193	rs1020760	103514445	0.917377	H3K36me3	103470005	103470203	NM_003998	NFKB1	47708	enhancer
rs230512	4	103472885	rs1020760	103514445	0.919797	H3K36me3	103472815	103473013	NM_003998	NFKB1	50400	enhancer
rs371655421	4	103504945	rs1020760	103514445	0.995092	H3K4me3	103504747	103504945	NM_003998	NFKB1	82460	enhancer
rs1287	4	103509436	rs1020760	103514445	0.995909	H3K27ac	103509283	103509481	NM_003998	NFKB1	86951	enhancer
rs1287	4	103509436	rs1020760	103514445	0.995909	H3K4me1	103509267	103509465	NM_003998	NFKB1	86951	enhancer
rs4648011	4	103475444	rs1020760	103514445	0.815848	H3K27ac	103475439	103475637	NM_003998	NFKB1	52959	enhancer
rs4698858	4	103513073	rs1020760	103514445	0.998362	H3K4me1	103512884	103513082	NM_003998	NFKB1	90588	enhancer
rs4648011	4	103475444	rs1020760	103514445	0.815848	H3K4me1	103475248	103475446	NM_003998	NFKB1	52959	enhancer
rs230512	4	103472885	rs1020760	103514445	0.919797	H3K4me3	103472706	103472904	NM_003998	NFKB1	50400	enhancer
rs230505	4	103481351	rs1020760	103514445	0.924602	H3K27ac	103481177	103481375	NM_003998	NFKB1	58866	enhancer
rs230505	4	103481351	rs1020760	103514445	0.924602	H3K4me1	103481255	103481453	NM_003998	NFKB1	58866	enhancer
rs230494	4	103486969	rs1020760	103514445	0.964255	H3K36me3	103486905	103487103	NM_003998	NFKB1	64484	enhancer
rs3774956	4	103508526	rs1020760	103514445	0.976444	H3K4me3	103508328	103508526	NM_003998	NFKB1	86041	enhancer
rs230495	4	103487300	rs1020760	103514445	0.961054	H3K36me3	103487120	103487318	NM_003998	NFKB1	64815	enhancer
rs3774960	4	103511330	rs1020760	103514445	0.989392	H3K4me1	103511158	103511356	NM_003998	NFKB1	88845	enhancer
rs230521	4	103463328	rs1020760	103514445	0.922165	H3K4me1	103463131	103463329	NM_003998	NFKB1	40843	enhancer
rs4699030	4	103503824	rs1020760	103514445	0.982911	H3K4me1	103503680	103503878	NM_003998	NFKB1	81339	enhancer
rs4698858	4	103513073	rs1020760	103514445	0.998362	H3K36me3	103512913	103513111	NM_003998	NFKB1	90588	enhancer
rs230517	4	103470193	rs1020760	103514445	0.917377	H3K4me3	103470026	103470224	NM_003998	NFKB1	47708	enhancer
rs3821958	4	103508824	rs1020760	103514445	0.996726	H3K4me3	103508640	103508838	NM_003998	NFKB1	86339	enhancer
rs230517	4	103470193	rs1020760	103514445	0.917377	H3K4me1	103470052	103470250	NM_003998	NFKB1	47708	enhancer
rs1005819	4	103504305	rs1020760	103514445	0.984528	H3K4me1	103504259	103504457	NM_003998	NFKB1	81820	enhancer
rs230505	4	103481351	rs1020760	103514445	0.924602	H3K36me3	103481219	103481417	NM_003998	NFKB1	58866	enhancer
rs1020759	4	103510511	rs1020760	103514445	0.995088	H3K27me3	103510354	103510552	NM_003998	NFKB1	88026	enhancer
rs230529	4	103457418	rs1020760	103514445	0.915773	H3K4me1	103457238	103457436	NM_003998	NFKB1	34933	enhancer
rs1020759	4	103510511	rs1020760	103514445	0.995088	H3K27ac	103510334	103510532	NM_003998	NFKB1	88026	enhancer
rs230521	4	103463328	rs1020760	103514445	0.922165	H3K4me3	103463151	103463349	NM_003998	NFKB1	40843	enhancer
rs230494	4	103486969	rs1020760	103514445	0.964255	H3K27ac	103486831	103487029	NM_003998	NFKB1	64484	enhancer
rs371655421	4	103504945	rs1020760	103514445	0.995092	H3K4me1	103504900	103505098	NM_003998	NFKB1	82460	enhancer
rs1020759	4	103510511	rs1020760	103514445	0.995088	H3K4me1	103510313	103510511	NM_003998	NFKB1	88026	enhancer
rs4648052	4	103515055	rs1020760	103514445	0.943976	H3K4me3	103514897	103515095	NM_003998	NFKB1	92570	enhancer
rs4648052	4	103515055	rs1020760	103514445	0.943976	H3K27ac	103514934	103515132	NM_003998	NFKB1	92570	enhancer
rs4648052	4	103515055	rs1020760	103514445	0.943976	H3K4me1	103514918	103515116	NM_003998	NFKB1	92570	enhancer
rs3821958	4	103508824	rs1020760	103514445	0.996726	H3K27ac	103508635	103508833	NM_003998	NFKB1	86339	enhancer
rs230505	4	103481351	rs1020760	103514445	0.924602	H3K27me3	103481222	103481420	NM_003998	NFKB1	58866	enhancer
rs230538	4	103494230	rs1020760	103514445	0.969967	H3K27me3	103494077	103494275	NM_003998	NFKB1	71745	enhancer
rs230538	4	103494230	rs1020760	103514445	0.969967	H3K4me1	103494063	103494261	NM_003998	NFKB1	71745	enhancer
rs3774956	4	103508526	rs1020760	103514445	0.976444	H3K27ac	103508385	103508583	NM_003998	NFKB1	86041	enhancer
rs230529	4	103457418	rs1020760	103514445	0.915773	H3K4me3	103457244	103457442	NM_003998	NFKB1	34933	enhancer
rs230494	4	103486969	rs1020760	103514445	0.964255	H3K4me1	103486773	103486971	NM_003998	NFKB1	64484	enhancer
rs74987828	4	103504943	rs1020760	103514445	0.995092	H3K27ac	103504745	103504943	NM_003998	NFKB1	82458	enhancer
rs230544	4	103500875	rs1020760	103514445	0.986945	H3K36me3	103500863	103501061	NM_003998	NFKB1	78390	enhancer
rs230526	4	103458825	rs1020760	103514445	0.922165	H3K4me3	103458669	103458867	NM_003998	NFKB1	36340	enhancer
rs230526	4	103458825	rs1020760	103514445	0.922165	H3K36me3	103458768	103458966	NM_003998	NFKB1	36340	enhancer
rs4648011	4	103475444	rs1020760	103514445	0.815848	H3K4me3	103475310	103475508	NM_003998	NFKB1	52959	enhancer
rs4699030	4	103503824	rs1020760	103514445	0.982911	H3K27me3	103503631	103503829	NM_003998	NFKB1	81339	enhancer
rs3821958	4	103508824	rs1020760	103514445	0.996726	H3K27me3	103508701	103508899	NM_003998	NFKB1	86339	enhancer
rs1005819	4	103504305	rs1020760	103514445	0.984528	H3K36me3	103504136	103504334	NM_003998	NFKB1	81820	enhancer
rs3774964	4	103519487	rs1020760	103514445	0.943135	H3K36me3	103519486	103519684	NM_003998	NFKB1	97002	enhancer
rs230521	4	103463328	rs1020760	103514445	0.922165	H3K36me3	103463213	103463411	NM_003998	NFKB1	40843	enhancer
rs3774956	4	103508526	rs1020760	103514445	0.976444	H3K27me3	103508333	103508531	NM_003998	NFKB1	86041	enhancer
rs376011620	4	103504948	rs1020760	103514445	0.995092	H3K27ac	103504766	103504964	NM_003998	NFKB1	82463	enhancer
rs376011620	4	103504948	rs1020760	103514445	0.995092	H3K4me3	103504786	103504984	NM_003998	NFKB1	82463	enhancer
rs230528	4	103457585	rs1020760	103514445	0.915773	H3K4me3	103457406	103457604	NM_003998	NFKB1	35100	enhancer
rs230494	4	103486969	rs1020760	103514445	0.964255	H3K27me3	103486924	103487122	NM_003998	NFKB1	64484	enhancer
rs230544	4	103500875	rs1020760	103514445	0.986945	H3K4me1	103500848	103501046	NM_003998	NFKB1	78390	enhancer
rs3774960	4	103511330	rs1020760	103514445	0.989392	H3K27me3	103511153	103511351	NM_003998	NFKB1	88845	enhancer
rs230495	4	103487300	rs1020760	103514445	0.961054	H3K4me3	103487238	103487436	NM_003998	NFKB1	64815	enhancer
rs3821958	4	103508824	rs1020760	103514445	0.996726	H3K4me1	103508627	103508825	NM_003998	NFKB1	86339	enhancer
rs4699030	4	103503824	rs1020760	103514445	0.982911	H3K36me3	103503710	103503908	NM_003998	NFKB1	81339	enhancer
rs74987828	4	103504943	rs1020760	103514445	0.995092	H3K4me3	103504747	103504945	NM_003998	NFKB1	82458	enhancer
rs230521	4	103463328	rs1020760	103514445	0.922165	H3K27me3	103463164	103463362	NM_003998	NFKB1	40843	enhancer
rs3774956	4	103508526	rs1020760	103514445	0.976444	H3K4me1	103508376	103508574	NM_003998	NFKB1	86041	enhancer
rs230496	4	103488491	rs1020760	103514445	0.961054	H3K4me1	103488314	103488512	NM_003998	NFKB1	66006	enhancer
rs230528	4	103457585	rs1020760	103514445	0.915773	H3K27me3	103457512	103457710	NM_003998	NFKB1	35100	enhancer
rs230543	4	103500788	rs1020760	103514445	0.986945	H3K4me1	103500623	103500821	NM_003998	NFKB1	78303	enhancer
rs1287	4	103509436	rs1020760	103514445	0.995909	H3K4me3	103509253	103509451	NM_003998	NFKB1	86951	enhancer
rs230528	4	103457585	rs1020760	103514445	0.915773	H3K4me1	103457401	103457599	NM_003998	NFKB1	35100	enhancer
rs230541	4	103497785	rs1020760	103514445	0.974842	H3K36me3	103497592	103497790	NM_003998	NFKB1	75300	enhancer
rs230529	4	103457418	rs1020760	103514445	0.915773	H3K36me3	103457267	103457465	NM_003998	NFKB1	34933	enhancer
rs3774964	4	103519487	rs1020760	103514445	0.943135	H3K4me1	103519297	103519495	NM_003998	NFKB1	97002	enhancer
rs230541	4	103497785	rs1020760	103514445	0.974842	H3K27me3	103497662	103497860	NM_003998	NFKB1	75300	enhancer
rs371655421	4	103504945	rs1020760	103514445	0.995092	H3K36me3	103504787	103504985	NM_003998	NFKB1	82460	enhancer
rs3774960	4	103511330	rs1020760	103514445	0.989392	H3K36me3	103511167	103511365	NM_003998	NFKB1	88845	enhancer
rs230495	4	103487300	rs1020760	103514445	0.961054	H3K4me1	103487138	103487336	NM_003998	NFKB1	64815	enhancer
rs74987828	4	103504943	rs1020760	103514445	0.995092	H3K36me3	103504787	103504985	NM_003998	NFKB1	82458	enhancer
rs230541	4	103497785	rs1020760	103514445	0.974842	H3K4me3	103497665	103497863	NM_003998	NFKB1	75300	enhancer
rs230541	4	103497785	rs1020760	103514445	0.974842	H3K4me1	103497606	103497804	NM_003998	NFKB1	75300	enhancer
rs230494	4	103486969	rs1020760	103514445	0.964255	H3K4me3	103486790	103486988	NM_003998	NFKB1	64484	enhancer
rs230544	4	103500875	rs1020760	103514445	0.986945	H3K4me3	103500845	103501043	NM_003998	NFKB1	78390	enhancer
rs3774964	4	103519487	rs1020760	103514445	0.943135	H3K4me3	103519295	103519493	NM_003998	NFKB1	97002	enhancer
rs3774960	4	103511330	rs1020760	103514445	0.989392	H3K4me3	103511248	103511446	NM_003998	NFKB1	88845	enhancer
rs3774964	4	103519487	rs1020760	103514445	0.943135	H3K27ac	103519324	103519522	NM_003998	NFKB1	97002	enhancer
rs230495	4	103487300	rs1020760	103514445	0.961054	H3K27me3	103487160	103487358	NM_003998	NFKB1	64815	enhancer
rs230526	4	103458825	rs1020760	103514445	0.922165	H3K27me3	103458663	103458861	NM_003998	NFKB1	36340	enhancer
rs3821958	4	103508824	rs1020760	103514445	0.996726	H3K36me3	103508732	103508930	NM_003998	NFKB1	86339	enhancer
rs376011620	4	103504948	rs1020760	103514445	0.995092	H3K36me3	103504787	103504985	NM_003998	NFKB1	82463	enhancer
rs3774964	4	103519487	rs1020760	103514445	0.943135	H3K27me3	103519302	103519500	NM_003998	NFKB1	97002	enhancer
rs376011620	4	103504948	rs1020760	103514445	0.995092	H3K4me1	103504900	103505098	NM_003998	NFKB1	82463	enhancer
rs633829	20	48493291	rs1056198	48556229	0.813177	H3K36me3	48493121	48493319	NM_006038	SPATA2	38789	enhancer
rs633829	20	48493291	rs1056198	48556229	0.813177	H3K4me1	48493149	48493347	NM_006038	SPATA2	38789	enhancer
rs527892	20	48477454	rs1056198	48556229	0.813988	H3K27me3	48477383	48477581	NM_015266	SLC9A8	48205	enhancer
rs527892	20	48477454	rs1056198	48556229	0.813988	H3K36me3	48477354	48477552	NM_015266	SLC9A8	48205	enhancer
rs495337	20	48522330	rs1056198	48556229	0.988723	H3K4me3	48522204	48522402	NM_006038	SPATA2	9750	exonic
rs495337	20	48522330	rs1056198	48556229	0.988723	H3K36me3	48522134	48522332	NM_006038	SPATA2	9750	exonic
rs13039965	20	48557172	rs1056198	48556229	0.959726	H3K4me3	48557099	48557297	NM_018683	RNF114	4259	enhancer
rs527892	20	48477454	rs1056198	48556229	0.813988	H3K4me3	48477316	48477514	NM_015266	SLC9A8	48205	enhancer
rs6067305	20	48589996	rs1056198	48556229	0.941401	H3K4me3	48589910	48590108	NM_005985	SNAI1	-9516	enhancer
rs595027	20	48465722	rs1056198	48556229	0.812338	H3K4me3	48465600	48465798	NM_015266	SLC9A8	36473	enhancer
rs671130	20	48477458	rs1056198	48556229	0.813988	H3K36me3	48477354	48477552	NM_015266	SLC9A8	48209	enhancer
rs6067305	20	48589996	rs1056198	48556229	0.941401	H3K27me3	48589977	48590175	NM_005985	SNAI1	-9516	enhancer
rs527892	20	48477454	rs1056198	48556229	0.813988	H3K4me1	48477384	48477582	NM_015266	SLC9A8	48205	enhancer
rs11086299	20	48548870	rs1056198	48556229	0.961009	H3K4me1	48548861	48549059	NM_018683	RNF114	-4043	enhancer
rs6122835	20	48452498	rs1056198	48556229	0.801679	H3K4me1	48452423	48452621	NM_015266	SLC9A8	23249	enhancer
rs595777	20	48474819	rs1056198	48556229	0.813988	H3K4me3	48474733	48474931	NM_015266	SLC9A8	45570	transcribed
rs2235617	20	48554977	rs1056198	48556229	0.999131	H3K27me3	48554968	48555166	NM_018683	RNF114	2064	enhancer
rs6067302	20	48586445	rs1056198	48556229	0.943122	H3K27me3	48586401	48586599	NM_005985	SNAI1	-13067	enhancer
rs6067305	20	48589996	rs1056198	48556229	0.941401	H3K4me1	48589801	48589999	NM_005985	SNAI1	-9516	enhancer
rs653423	20	48514174	rs1056198	48556229	0.953299	H3K4me3	48514097	48514295	NM_006038	SPATA2	17906	enhancer
rs671130	20	48477458	rs1056198	48556229	0.813988	H3K4me3	48477316	48477514	NM_015266	SLC9A8	48209	enhancer
rs595777	20	48474819	rs1056198	48556229	0.813988	H3K36me3	48474728	48474926	NM_015266	SLC9A8	45570	transcribed
rs2769976	20	48514919	rs1056198	48556229	0.890372	H3K4me1	48514860	48515058	NM_006038	SPATA2	17161	enhancer
rs11086299	20	48548870	rs1056198	48556229	0.961009	H3K4me3	48548808	48549006	NM_018683	RNF114	-4043	enhancer
rs671130	20	48477458	rs1056198	48556229	0.813988	H3K27me3	48477383	48477581	NM_015266	SLC9A8	48209	enhancer
rs537672	20	48473546	rs1056198	48556229	0.813988	H3K36me3	48473382	48473580	NM_015266	SLC9A8	44297	enhancer
rs653423	20	48514174	rs1056198	48556229	0.953299	H3K27me3	48514088	48514286	NM_006038	SPATA2	17906	enhancer
rs13039965	20	48557172	rs1056198	48556229	0.959726	H3K4me1	48557013	48557211	NM_018683	RNF114	4259	enhancer
rs627898	20	48480254	rs1056198	48556229	0.810753	H3K4me1	48480107	48480305	NM_015266	SLC9A8	51005	enhancer
rs11086299	20	48548870	rs1056198	48556229	0.961009	H3K36me3	48548744	48548942	NM_018683	RNF114	-4043	enhancer
rs6067302	20	48586445	rs1056198	48556229	0.943122	H3K4me1	48586271	48586469	NM_005985	SNAI1	-13067	enhancer
rs4809768	20	48576312	rs1056198	48556229	0.997396	H3K27me3	48576261	48576459	NM_005985	SNAI1	-23200	repressed
rs633829	20	48493291	rs1056198	48556229	0.813177	H3K4me3	48493125	48493323	NM_006038	SPATA2	38789	enhancer
rs2294599	20	48562446	rs1056198	48556229	0.997396	H3K4me3	48562307	48562505	NM_018683	RNF114	9533	enhancer
rs627898	20	48480254	rs1056198	48556229	0.810753	H3K36me3	48480111	48480309	NM_015266	SLC9A8	51005	enhancer
rs627898	20	48480254	rs1056198	48556229	0.810753	H3K4me3	48480211	48480409	NM_015266	SLC9A8	51005	enhancer
rs4809769	20	48579164	rs1056198	48556229	0.996526	H3K36me3	48579107	48579305	NM_005985	SNAI1	-20348	enhancer
rs671130	20	48477458	rs1056198	48556229	0.813988	H3K4me1	48477384	48477582	NM_015266	SLC9A8	48209	enhancer
rs2235617	20	48554977	rs1056198	48556229	0.999131	H3K4me3	48554788	48554986	NM_018683	RNF114	2064	enhancer
rs967305	20	48459946	rs1056198	48556229	0.802499	H3K36me3	48459875	48460073	NM_015266	SLC9A8	30697	enhancer
rs632376	20	48520610	rs1056198	48556229	0.909644	H3K4me1	48520522	48520720	NM_006038	SPATA2	11470	enhancer
rs2235617	20	48554977	rs1056198	48556229	0.999131	H3K27ac	48554895	48555093	NM_018683	RNF114	2064	enhancer
rs4809769	20	48579164	rs1056198	48556229	0.996526	H3K4me1	48579124	48579322	NM_005985	SNAI1	-20348	enhancer
rs6125826	20	48556461	rs1056198	48556229	0.977719	H3K4me3	48556344	48556542	NM_018683	RNF114	3548	enhancer
rs2056991	20	48561280	rs1056198	48556229	0.997396	H3K27me3	48561195	48561393	NM_018683	RNF114	8367	enhancer
rs6125829	20	48568929	rs1056198	48556229	0.997396	H3K4me1	48568823	48569021	NM_018683	RNF114	16016	enhancer
rs6125829	20	48568929	rs1056198	48556229	0.997396	H3K36me3	48568765	48568963	NM_018683	RNF114	16016	enhancer
rs2235616	20	48569127	rs1056198	48556229	0.993921	H3K36me3	48569039	48569237	NM_018683	RNF114	16214	enhancer
rs686996	20	48476266	rs1056198	48556229	0.813988	H3K4me1	48476266	48476464	NM_015266	SLC9A8	47017	enhancer
rs686996	20	48476266	rs1056198	48556229	0.813988	H3K36me3	48476143	48476341	NM_015266	SLC9A8	47017	enhancer
rs2235617	20	48554977	rs1056198	48556229	0.999131	H3K36me3	48554855	48555053	NM_018683	RNF114	2064	enhancer
rs6067296	20	48582769	rs1056198	48556229	0.996526	H3K27me3	48582651	48582849	NM_005985	SNAI1	-16743	transcribed
rs6067296	20	48582769	rs1056198	48556229	0.996526	H3K36me3	48582690	48582888	NM_005985	SNAI1	-16743	transcribed
rs967305	20	48459946	rs1056198	48556229	0.802499	H3K4me1	48459778	48459976	NM_015266	SLC9A8	30697	enhancer
rs2294599	20	48562446	rs1056198	48556229	0.997396	H3K27me3	48562424	48562622	NM_018683	RNF114	9533	enhancer
rs537672	20	48473546	rs1056198	48556229	0.813988	H3K4me1	48473509	48473707	NM_015266	SLC9A8	44297	enhancer
rs2294599	20	48562446	rs1056198	48556229	0.997396	H3K27ac	48562288	48562486	NM_018683	RNF114	9533	enhancer
rs653423	20	48514174	rs1056198	48556229	0.953299	H3K27ac	48514126	48514324	NM_006038	SPATA2	17906	enhancer
rs6125826	20	48556461	rs1056198	48556229	0.977719	H3K27me3	48556445	48556643	NM_018683	RNF114	3548	enhancer
rs2056991	20	48561280	rs1056198	48556229	0.997396	H3K4me3	48561094	48561292	NM_018683	RNF114	8367	enhancer
rs2235616	20	48569127	rs1056198	48556229	0.993921	H3K4me1	48569000	48569198	NM_018683	RNF114	16214	enhancer
rs2235616	20	48569127	rs1056198	48556229	0.993921	H3K4me3	48568976	48569174	NM_018683	RNF114	16214	enhancer
rs2235617	20	48554977	rs1056198	48556229	0.999131	H3K4me1	48554800	48554998	NM_018683	RNF114	2064	enhancer
rs2294599	20	48562446	rs1056198	48556229	0.997396	H3K4me1	48562419	48562617	NM_018683	RNF114	9533	enhancer
rs2294599	20	48562446	rs1056198	48556229	0.997396	H3K36me3	48562352	48562550	NM_018683	RNF114	9533	enhancer
rs571694	20	48523755	rs1056198	48556229	0.969194	H3K36me3	48523746	48523944	NM_006038	SPATA2	8325	transcribed
rs6067284	20	48574454	rs1056198	48556229	0.99653	H3K36me3	48574279	48574477	NM_018683	RNF114	21541	transcribed
rs595027	20	48465722	rs1056198	48556229	0.812338	H3K36me3	48465596	48465794	NM_015266	SLC9A8	36473	enhancer
rs2056991	20	48561280	rs1056198	48556229	0.997396	H3K4me1	48561099	48561297	NM_018683	RNF114	8367	enhancer
rs6067300	20	48585368	rs1056198	48556229	0.939707	H3K4me1	48585226	48585424	NM_005985	SNAI1	-14144	enhancer
rs6125826	20	48556461	rs1056198	48556229	0.977719	H3K36me3	48556424	48556622	NM_018683	RNF114	3548	enhancer
rs6122835	20	48452498	rs1056198	48556229	0.801679	H3K36me3	48452340	48452538	NM_015266	SLC9A8	23249	enhancer
rs6067296	20	48582769	rs1056198	48556229	0.996526	H3K4me3	48582601	48582799	NM_005985	SNAI1	-16743	transcribed
rs2056991	20	48561280	rs1056198	48556229	0.997396	H3K36me3	48561109	48561307	NM_018683	RNF114	8367	enhancer
rs595027	20	48465722	rs1056198	48556229	0.812338	H3K4me1	48465612	48465810	NM_015266	SLC9A8	36473	enhancer
rs6125826	20	48556461	rs1056198	48556229	0.977719	H3K4me1	48556305	48556503	NM_018683	RNF114	3548	enhancer
rs73129264	20	48551679	rs1056198	48556229	0.996527	H3K4me1	48551487	48551685	NM_018683	RNF114	-1234	enhancer
rs6067299	20	48585366	rs1056198	48556229	0.943152	H3K4me1	48585226	48585424	NM_005985	SNAI1	-14146	enhancer
rs2056991	20	48561280	rs1056198	48556229	0.997396	H3K27ac	48561102	48561300	NM_018683	RNF114	8367	enhancer
rs653423	20	48514174	rs1056198	48556229	0.953299	H3K36me3	48514124	48514322	NM_006038	SPATA2	17906	enhancer
rs967305	20	48459946	rs1056198	48556229	0.802499	H3K4me3	48459939	48460137	NM_015266	SLC9A8	30697	enhancer
rs6067284	20	48574454	rs1056198	48556229	0.99653	H3K4me3	48574297	48574495	NM_018683	RNF114	21541	transcribed
rs73129264	20	48551679	rs1056198	48556229	0.996527	H3K4me3	48551540	48551738	NM_018683	RNF114	-1234	enhancer
rs73129264	20	48551679	rs1056198	48556229	0.996527	H3K27me3	48551504	48551702	NM_018683	RNF114	-1234	enhancer
rs6122835	20	48452498	rs1056198	48556229	0.801679	H3K27me3	48452372	48452570	NM_015266	SLC9A8	23249	enhancer
rs6122835	20	48452498	rs1056198	48556229	0.801679	H3K4me3	48452338	48452536	NM_015266	SLC9A8	23249	enhancer
rs73129264	20	48551679	rs1056198	48556229	0.996527	H3K36me3	48551524	48551722	NM_018683	RNF114	-1234	enhancer
rs686996	20	48476266	rs1056198	48556229	0.813988	H3K27me3	48476139	48476337	NM_015266	SLC9A8	47017	enhancer
rs12928852	16	30943988	rs10782001	30942625	1	H3K4me3	30943905	30944103	NM_001099784	FBXL19	8093	transcribed
rs12930545	16	30938811	rs10782001	30942625	1	H3K4me1	30938656	30938854	NM_001099784	FBXL19	2916	enhancer
rs2054213	16	30971810	rs10782001	30942625	0.986451	H3K36me3	30971636	30971834	NM_014712	SETD1A	3196	enhancer
rs12716978	16	30981544	rs10782001	30942625	0.991235	H3K36me3	30981431	30981629	NM_014712	SETD1A	12930	transcribed
rs6950	16	30995669	rs10782001	30942625	0.984064	H3K4me1	30995613	30995811	NM_025193	HSD3B7	-849	promoter
rs12930545	16	30938811	rs10782001	30942625	1	H3K36me3	30938693	30938891	NM_001099784	FBXL19	2916	enhancer
rs4889514	16	30943096	rs10782001	30942625	0.999201	H3K27me3	30942982	30943180	NM_001099784	FBXL19	7201	repressed
rs2054213	16	30971810	rs10782001	30942625	0.986451	H3K4me1	30971633	30971831	NM_014712	SETD1A	3196	enhancer
rs4889525	16	30989858	rs10782001	30942625	0.984064	H3K4me1	30989788	30989986	NM_025193	HSD3B7	-6660	enhancer
rs4889525	16	30989858	rs10782001	30942625	0.984064	H3K4me3	30989663	30989861	NM_025193	HSD3B7	-6660	enhancer
rs12930545	16	30938811	rs10782001	30942625	1	H3K4me3	30938762	30938960	NM_001099784	FBXL19	2916	enhancer
rs12930657	16	30931968	rs10782001	30942625	0.999201	H3K4me3	30931869	30932067	NR_024348	FBXL19-AS1	2622	transcribed
rs3813020	16	30934075	rs10782001	30942625	0.999201	H3K27me3	30933997	30934195	NR_024348	FBXL19-AS1	515	enhancer
rs11076	16	30995528	rs10782001	30942625	0.987252	H3K36me3	30995406	30995604	NM_025193	HSD3B7	-990	transcribed
rs1458202	16	30953202	rs10782001	30942625	0.998403	H3K4me1	30953043	30953241	NM_152288	ORAI3	-7202	enhancer
rs3813020	16	30934075	rs10782001	30942625	0.999201	H3K27ac	30933968	30934166	NR_024348	FBXL19-AS1	515	enhancer
rs12716978	16	30981544	rs10782001	30942625	0.991235	H3K27me3	30981394	30981592	NM_014712	SETD1A	12930	transcribed
rs12928852	16	30943988	rs10782001	30942625	1	H3K36me3	30943828	30944026	NM_001099784	FBXL19	8093	transcribed
rs13708	16	31000809	rs10782001	30942625	0.984861	H3K4me1	31000618	31000816	NM_025193	HSD3B7	4291	enhancer
rs1458202	16	30953202	rs10782001	30942625	0.998403	H3K27me3	30953071	30953269	NM_152288	ORAI3	-7202	enhancer
rs4889525	16	30989858	rs10782001	30942625	0.984064	H3K36me3	30989670	30989868	NM_025193	HSD3B7	-6660	enhancer
rs7206511	16	30950352	rs10782001	30942625	0.999201	H3K4me1	30950297	30950495	NM_152288	ORAI3	-10052	enhancer
rs12930657	16	30931968	rs10782001	30942625	0.999201	H3K36me3	30931774	30931972	NR_024348	FBXL19-AS1	2622	transcribed
rs12599631	16	30944248	rs10782001	30942625	0.993619	H3K36me3	30944073	30944271	NM_001099784	FBXL19	8353	transcribed
rs9938550	16	30999142	rs10782001	30942625	0.981682	H3K27me3	30998953	30999151	NM_025193	HSD3B7	2624	exonic
rs3813020	16	30934075	rs10782001	30942625	0.999201	H3K4me3	30933887	30934085	NR_024348	FBXL19-AS1	515	enhancer
rs4889604	16	30985994	rs10782001	30942625	0.978518	H3K4me1	30985986	30986184	NM_025193	HSD3B7	-10524	enhancer
rs1458202	16	30953202	rs10782001	30942625	0.998403	H3K36me3	30953028	30953226	NM_152288	ORAI3	-7202	enhancer
rs10782002	16	30946506	rs10782001	30942625	0.994424	H3K36me3	30946347	30946545	NM_001099784	FBXL19	10611	enhancer
rs7206511	16	30950352	rs10782001	30942625	0.999201	H3K36me3	30950182	30950380	NM_152288	ORAI3	-10052	enhancer
rs1458202	16	30953202	rs10782001	30942625	0.998403	H3K27ac	30953048	30953246	NM_152288	ORAI3	-7202	enhancer
rs6950	16	30995669	rs10782001	30942625	0.984064	H3K36me3	30995603	30995801	NM_025193	HSD3B7	-849	promoter
rs6950	16	30995669	rs10782001	30942625	0.984064	H3K4me3	30995663	30995861	NM_025193	HSD3B7	-849	promoter
rs12599631	16	30944248	rs10782001	30942625	0.993619	H3K27me3	30944136	30944334	NM_001099784	FBXL19	8353	transcribed
rs8060857	16	31002720	rs10782001	30942625	0.986459	H3K27ac	31002572	31002770	NM_025193	HSD3B7	6202	enhancer
rs11640534	16	30949515	rs10782001	30942625	0.998404	H3K27me3	30949354	30949552	NM_152288	ORAI3	-10889	enhancer
rs2305880	16	30999462	rs10782001	30942625	0.982476	H3K4me3	30999274	30999472	NM_025193	HSD3B7	2944	exonic
rs2305884	16	30970741	rs10782001	30942625	0.990442	H3K4me1	30970560	30970758	NM_014712	SETD1A	2127	enhancer
rs7204459	16	30984212	rs10782001	30942625	0.984066	H3K36me3	30984038	30984236	NM_025193	HSD3B7	-12306	transcribed
rs10782002	16	30946506	rs10782001	30942625	0.994424	H3K27me3	30946316	30946514	NM_001099784	FBXL19	10611	enhancer
rs4889599	16	30968589	rs10782001	30942625	0.988066	H3K4me3	30968398	30968596	NM_014712	SETD1A	-25	promoter
rs28360557	16	30983260	rs10782001	30942625	0.980105	H3K27ac	30983126	30983324	NM_025193	HSD3B7	-13258	enhancer
rs2054213	16	30971810	rs10782001	30942625	0.986451	H3K27ac	30971626	30971824	NM_014712	SETD1A	3196	enhancer
rs2054213	16	30971810	rs10782001	30942625	0.986451	H3K27me3	30971726	30971924	NM_014712	SETD1A	3196	enhancer
rs11640534	16	30949515	rs10782001	30942625	0.998404	H3K4me3	30949370	30949568	NM_152288	ORAI3	-10889	enhancer
rs9938550	16	30999142	rs10782001	30942625	0.981682	H3K4me3	30999020	30999218	NM_025193	HSD3B7	2624	exonic
rs9319588	16	30930983	rs10782001	30942625	0.996014	H3K27me3	30930856	30931054	NR_024348	FBXL19-AS1	3607	enhancer
rs11150601	16	30977799	rs10782001	30942625	0.991235	H3K36me3	30977626	30977824	NM_014712	SETD1A	9185	enhancer
rs2305880	16	30999462	rs10782001	30942625	0.982476	H3K27ac	30999445	30999643	NM_025193	HSD3B7	2944	exonic
rs2305880	16	30999462	rs10782001	30942625	0.982476	H3K27me3	30999373	30999571	NM_025193	HSD3B7	2944	exonic
rs4889571	16	30949047	rs10782001	30942625	0.999201	H3K4me3	30949032	30949230	NM_152288	ORAI3	-11357	enhancer
rs7204459	16	30984212	rs10782001	30942625	0.984066	H3K4me3	30984178	30984376	NM_025193	HSD3B7	-12306	transcribed
rs10782002	16	30946506	rs10782001	30942625	0.994424	H3K4me1	30946309	30946507	NM_001099784	FBXL19	10611	enhancer
rs2305884	16	30970741	rs10782001	30942625	0.990442	H3K27me3	30970600	30970798	NM_014712	SETD1A	2127	enhancer
rs4889604	16	30985994	rs10782001	30942625	0.978518	H3K36me3	30985932	30986130	NM_025193	HSD3B7	-10524	enhancer
rs34873012	16	30945861	rs10782001	30942625	0.995214	H3K27me3	30945678	30945876	NM_001099784	FBXL19	9966	enhancer
rs8060857	16	31002720	rs10782001	30942625	0.986459	H3K36me3	31002553	31002751	NM_025193	HSD3B7	6202	enhancer
rs8060857	16	31002720	rs10782001	30942625	0.986459	H3K4me1	31002592	31002790	NM_025193	HSD3B7	6202	enhancer
rs8052245	16	30916430	rs10782001	30942625	0.910137	H3K4me3	30916426	30916624	NM_001330	CTF1	8503	enhancer
rs8052245	16	30916430	rs10782001	30942625	0.910137	H3K27me3	30916384	30916582	NM_001330	CTF1	8503	enhancer
rs11150601	16	30977799	rs10782001	30942625	0.991235	H3K4me1	30977681	30977879	NM_014712	SETD1A	9185	enhancer
rs2054213	16	30971810	rs10782001	30942625	0.986451	H3K4me3	30971641	30971839	NM_014712	SETD1A	3196	enhancer
rs12931046	16	30987144	rs10782001	30942625	0.975363	H3K36me3	30986990	30987188	NM_025193	HSD3B7	-9374	transcribed
rs897986	16	30980902	rs10782001	30942625	0.981687	H3K36me3	30980813	30981011	NM_014712	SETD1A	12288	enhancer
rs4889599	16	30968589	rs10782001	30942625	0.988066	H3K4me1	30968405	30968603	NM_014712	SETD1A	-25	promoter
rs2305884	16	30970741	rs10782001	30942625	0.990442	H3K36me3	30970582	30970780	NM_014712	SETD1A	2127	enhancer
rs11640534	16	30949515	rs10782001	30942625	0.998404	H3K27ac	30949438	30949636	NM_152288	ORAI3	-10889	enhancer
rs1458202	16	30953202	rs10782001	30942625	0.998403	H3K4me3	30953102	30953300	NM_152288	ORAI3	-7202	enhancer
rs4889571	16	30949047	rs10782001	30942625	0.999201	H3K4me1	30948871	30949069	NM_152288	ORAI3	-11357	enhancer
rs62055866	16	30969557	rs10782001	30942625	0.988066	H3K27ac	30969383	30969581	NM_014712	SETD1A	943	enhancer
rs897986	16	30980902	rs10782001	30942625	0.981687	H3K4me1	30980831	30981029	NM_014712	SETD1A	12288	enhancer
rs11640534	16	30949515	rs10782001	30942625	0.998404	H3K4me1	30949445	30949643	NM_152288	ORAI3	-10889	enhancer
rs9319588	16	30930983	rs10782001	30942625	0.996014	H3K4me1	30930971	30931169	NR_024348	FBXL19-AS1	3607	enhancer
rs4889571	16	30949047	rs10782001	30942625	0.999201	H3K36me3	30948901	30949099	NM_152288	ORAI3	-11357	enhancer
rs4889599	16	30968589	rs10782001	30942625	0.988066	H3K27ac	30968410	30968608	NM_014712	SETD1A	-25	promoter
rs2305884	16	30970741	rs10782001	30942625	0.990442	H3K4me3	30970575	30970773	NM_014712	SETD1A	2127	enhancer
rs8052245	16	30916430	rs10782001	30942625	0.910137	H3K4me1	30916379	30916577	NM_001330	CTF1	8503	enhancer
rs11150601	16	30977799	rs10782001	30942625	0.991235	H3K27me3	30977778	30977976	NM_014712	SETD1A	9185	enhancer
rs34873012	16	30945861	rs10782001	30942625	0.995214	H3K27ac	30945663	30945861	NM_001099784	FBXL19	9966	enhancer
rs4889604	16	30985994	rs10782001	30942625	0.978518	H3K27me3	30985858	30986056	NM_025193	HSD3B7	-10524	enhancer
rs8060857	16	31002720	rs10782001	30942625	0.986459	H3K4me3	31002658	31002856	NM_025193	HSD3B7	6202	enhancer
rs11150601	16	30977799	rs10782001	30942625	0.991235	H3K4me3	30977658	30977856	NM_014712	SETD1A	9185	enhancer
rs62055866	16	30969557	rs10782001	30942625	0.988066	H3K4me3	30969365	30969563	NM_014712	SETD1A	943	enhancer
rs8050588	16	30937799	rs10782001	30942625	0.93585	H3K36me3	30937745	30937943	NM_001099784	FBXL19	1904	enhancer
rs8050588	16	30937799	rs10782001	30942625	0.93585	H3K4me3	30937652	30937850	NM_001099784	FBXL19	1904	enhancer
rs4889604	16	30985994	rs10782001	30942625	0.978518	H3K4me3	30985862	30986060	NM_025193	HSD3B7	-10524	enhancer
rs28360557	16	30983260	rs10782001	30942625	0.980105	H3K4me3	30983203	30983401	NM_025193	HSD3B7	-13258	enhancer
rs8050588	16	30937799	rs10782001	30942625	0.93585	H3K4me1	30937657	30937855	NM_001099784	FBXL19	1904	enhancer
rs11150600	16	30940331	rs10782001	30942625	1	H3K27me3	30940296	30940494	NM_001099784	FBXL19	4436	repressed
rs28360557	16	30983260	rs10782001	30942625	0.980105	H3K36me3	30983124	30983322	NM_025193	HSD3B7	-13258	enhancer
rs897986	16	30980902	rs10782001	30942625	0.981687	H3K4me3	30980813	30981011	NM_014712	SETD1A	12288	enhancer
rs6752313	2	62554466	rs10865331	62551472	0.981545	H3K4me3	62554431	62554629	NM_006577	B3GNT2	131205	enhancer
rs13024541	2	62555737	rs10865331	62551472	0.944963	H3K27ac	62555575	62555773	NM_006577	B3GNT2	132476	enhancer
rs11679753	2	62552321	rs10865331	62551472	0.973645	H3K4me3	62552316	62552514	NM_006577	B3GNT2	129060	transcribed
rs11679753	2	62552321	rs10865331	62551472	0.973645	H3K27me3	62552218	62552416	NM_006577	B3GNT2	129060	transcribed
rs6752313	2	62554466	rs10865331	62551472	0.981545	H3K27me3	62554382	62554580	NM_006577	B3GNT2	131205	enhancer
rs6752313	2	62554466	rs10865331	62551472	0.981545	H3K4me1	62554313	62554511	NM_006577	B3GNT2	131205	enhancer
rs13024541	2	62555737	rs10865331	62551472	0.944963	H3K4me1	62555611	62555809	NM_006577	B3GNT2	132476	enhancer
rs11679753	2	62552321	rs10865331	62551472	0.973645	H3K36me3	62552261	62552459	NM_006577	B3GNT2	129060	transcribed
rs4672505	2	62560332	rs10865331	62551472	0.852577	H3K36me3	62560262	62560460	NM_006577	B3GNT2	137071	enhancer
rs4672505	2	62560332	rs10865331	62551472	0.852577	H3K4me1	62560183	62560381	NM_006577	B3GNT2	137071	enhancer
rs6752313	2	62554466	rs10865331	62551472	0.981545	H3K36me3	62554412	62554610	NM_006577	B3GNT2	131205	enhancer
rs10512368	9	110783036	rs10979182	110817020	0.912091	H3K4me1	110782880	110783078	NM_004235	KLF4	-530989	enhancer
rs12551076	9	110787730	rs10979182	110817020	0.800816	H3K27me3	110787655	110787853	NM_004235	KLF4	-535683	repressed
rs6477614	9	110821622	rs10979182	110817020	0.979241	H3K27me3	110821583	110821781	NM_004235	KLF4	-569575	enhancer
rs10435852	9	110775536	rs10979182	110817020	0.807384	H3K4me1	110775416	110775614	NM_004235	KLF4	-523489	enhancer
rs7865570	9	110794594	rs10979182	110817020	0.922964	H3K4me1	110794497	110794695	NM_004235	KLF4	-542547	enhancer
rs6477612	9	110811552	rs10979182	110817020	0.870415	H3K4me3	110811393	110811591	NM_004235	KLF4	-559505	enhancer
rs1339756	9	110776765	rs10979182	110817020	0.825025	H3K4me1	110776763	110776961	NM_004235	KLF4	-524718	enhancer
rs12551076	9	110787730	rs10979182	110817020	0.800816	H3K4me3	110787569	110787767	NM_004235	KLF4	-535683	repressed
rs6477614	9	110821622	rs10979182	110817020	0.979241	H3K4me1	110821466	110821664	NM_004235	KLF4	-569575	enhancer
rs1339756	9	110776765	rs10979182	110817020	0.825025	H3K4me3	110776585	110776783	NM_004235	KLF4	-524718	enhancer
rs10217259	9	110803975	rs10979182	110817020	0.916367	H3K4me3	110803806	110804004	NM_004235	KLF4	-551928	enhancer
rs10816609	9	110779419	rs10979182	110817020	0.839096	H3K4me3	110779369	110779567	NM_004235	KLF4	-527372	enhancer
rs10512368	9	110783036	rs10979182	110817020	0.912091	H3K36me3	110782856	110783054	NM_004235	KLF4	-530989	enhancer
rs10435852	9	110775536	rs10979182	110817020	0.807384	H3K27me3	110775372	110775570	NM_004235	KLF4	-523489	enhancer
rs7024627	9	110807629	rs10979182	110817020	0.802436	H3K27me3	110807443	110807641	NM_004235	KLF4	-555582	enhancer
rs1339756	9	110776765	rs10979182	110817020	0.825025	H3K36me3	110776602	110776800	NM_004235	KLF4	-524718	enhancer
rs6477612	9	110811552	rs10979182	110817020	0.870415	H3K4me1	110811471	110811669	NM_004235	KLF4	-559505	enhancer
rs10435852	9	110775536	rs10979182	110817020	0.807384	H3K4me3	110775462	110775660	NM_004235	KLF4	-523489	enhancer
rs10435852	9	110775536	rs10979182	110817020	0.807384	H3K27ac	110775409	110775607	NM_004235	KLF4	-523489	enhancer
rs143632367	9	110791074	rs10979182	110817020	0.80288	H3K4me1	110790925	110791123	NM_004235	KLF4	-539027	enhancer
rs2417842	9	110818823	rs10979182	110817020	0.975319	H3K27me3	110818678	110818876	NM_004235	KLF4	-566776	enhancer
rs10816610	9	110781922	rs10979182	110817020	0.846332	H3K36me3	110781805	110782003	NM_004235	KLF4	-529875	transcribed
rs7024627	9	110807629	rs10979182	110817020	0.802436	H3K4me3	110807607	110807805	NM_004235	KLF4	-555582	enhancer
rs7024627	9	110807629	rs10979182	110817020	0.802436	H3K4me1	110807612	110807810	NM_004235	KLF4	-555582	enhancer
rs10979185	9	110833332	rs10979182	110817020	0.80081	H3K36me3	110833221	110833419	NM_004235	KLF4	-581285	enhancer
rs10979185	9	110833332	rs10979182	110817020	0.80081	H3K27me3	110833321	110833519	NM_004235	KLF4	-581285	enhancer
rs10217259	9	110803975	rs10979182	110817020	0.916367	H3K27me3	110803821	110804019	NM_004235	KLF4	-551928	enhancer
rs10816624	9	110833259	rs10979182	110817020	0.811485	H3K4me1	110833182	110833380	NM_004235	KLF4	-581212	enhancer
rs4979625	9	110786533	rs10979182	110817020	0.806424	H3K27me3	110786429	110786627	NM_004235	KLF4	-534486	transcribed
rs1434836	9	110822658	rs10979182	110817020	0.960392	H3K4me1	110822532	110822730	NM_004235	KLF4	-570611	enhancer
rs200032386	9	110791067	rs10979182	110817020	0.892946	H3K4me1	110790925	110791123	NM_004235	KLF4	-539020	enhancer
rs2417842	9	110818823	rs10979182	110817020	0.975319	H3K4me3	110818637	110818835	NM_004235	KLF4	-566776	enhancer
rs7024627	9	110807629	rs10979182	110817020	0.802436	H3K36me3	110807612	110807810	NM_004235	KLF4	-555582	enhancer
rs7019552	9	110810024	rs10979182	110817020	0.804978	H3K4me3	110809933	110810131	NM_004235	KLF4	-557977	transcribed
rs10816609	9	110779419	rs10979182	110817020	0.839096	H3K27ac	110779364	110779562	NM_004235	KLF4	-527372	enhancer
rs10125120	9	110779166	rs10979182	110817020	0.802202	H3K4me3	110779118	110779316	NM_004235	KLF4	-527119	transcribed
rs892687	9	110814936	rs10979182	110817020	0.948356	H3K4me1	110814853	110815051	NM_004235	KLF4	-562889	enhancer
rs10759272	9	110795806	rs10979182	110817020	0.803669	H3K27me3	110795698	110795896	NM_004235	KLF4	-543759	transcribed
rs10979185	9	110833332	rs10979182	110817020	0.80081	H3K4me3	110833235	110833433	NM_004235	KLF4	-581285	enhancer
rs4979626	9	110793907	rs10979182	110817020	0.922173	H3K36me3	110793836	110794034	NM_004235	KLF4	-541860	transcribed
rs1995761	9	110795237	rs10979182	110817020	0.805864	H3K27me3	110795057	110795255	NM_004235	KLF4	-543190	enhancer
rs1995761	9	110795237	rs10979182	110817020	0.805864	H3K36me3	110795105	110795303	NM_004235	KLF4	-543190	enhancer
rs2417842	9	110818823	rs10979182	110817020	0.975319	H3K36me3	110818713	110818911	NM_004235	KLF4	-566776	enhancer
rs10816609	9	110779419	rs10979182	110817020	0.839096	H3K36me3	110779264	110779462	NM_004235	KLF4	-527372	enhancer
rs2417842	9	110818823	rs10979182	110817020	0.975319	H3K4me1	110818759	110818957	NM_004235	KLF4	-566776	enhancer
rs7019552	9	110810024	rs10979182	110817020	0.804978	H3K36me3	110809873	110810071	NM_004235	KLF4	-557977	transcribed
rs10979183	9	110821050	rs10979182	110817020	0.935334	H3K4me1	110820898	110821096	NM_004235	KLF4	-569003	enhancer
rs10125120	9	110779166	rs10979182	110817020	0.802202	H3K27me3	110779007	110779205	NM_004235	KLF4	-527119	transcribed
rs10979183	9	110821050	rs10979182	110817020	0.935334	H3K27me3	110820957	110821155	NM_004235	KLF4	-569003	enhancer
rs7868720	9	110787096	rs10979182	110817020	0.919013	H3K4me1	110786980	110787178	NM_004235	KLF4	-535049	enhancer
rs892687	9	110814936	rs10979182	110817020	0.948356	H3K27me3	110814803	110815001	NM_004235	KLF4	-562889	enhancer
rs10217259	9	110803975	rs10979182	110817020	0.916367	H3K27ac	110803962	110804160	NM_004235	KLF4	-551928	enhancer
rs10217259	9	110803975	rs10979182	110817020	0.916367	H3K36me3	110803891	110804089	NM_004235	KLF4	-551928	enhancer
rs4979625	9	110786533	rs10979182	110817020	0.806424	H3K4me3	110786452	110786650	NM_004235	KLF4	-534486	transcribed
rs10816618	9	110801608	rs10979182	110817020	0.962091	H3K4me3	110801449	110801647	NM_004235	KLF4	-549561	enhancer
rs4979625	9	110786533	rs10979182	110817020	0.806424	H3K36me3	110786533	110786731	NM_004235	KLF4	-534486	transcribed
rs4979626	9	110793907	rs10979182	110817020	0.922173	H3K27me3	110793768	110793966	NM_004235	KLF4	-541860	transcribed
rs10816616	9	110793539	rs10979182	110817020	0.80152	H3K4me3	110793427	110793625	NM_004235	KLF4	-541492	transcribed
rs7865570	9	110794594	rs10979182	110817020	0.922964	H3K36me3	110794517	110794715	NM_004235	KLF4	-542547	enhancer
rs10512368	9	110783036	rs10979182	110817020	0.912091	H3K27me3	110783011	110783209	NM_004235	KLF4	-530989	enhancer
rs10816610	9	110781922	rs10979182	110817020	0.846332	H3K27me3	110781760	110781958	NM_004235	KLF4	-529875	transcribed
rs10979180	9	110810345	rs10979182	110817020	0.964959	H3K27me3	110810338	110810536	NM_004235	KLF4	-558298	repressed
rs10125120	9	110779166	rs10979182	110817020	0.802202	H3K36me3	110779022	110779220	NM_004235	KLF4	-527119	transcribed
rs10816609	9	110779419	rs10979182	110817020	0.839096	H3K4me1	110779255	110779453	NM_004235	KLF4	-527372	enhancer
rs1995761	9	110795237	rs10979182	110817020	0.805864	H3K4me3	110795212	110795410	NM_004235	KLF4	-543190	enhancer
rs10759272	9	110795806	rs10979182	110817020	0.803669	H3K36me3	110795774	110795972	NM_004235	KLF4	-543759	transcribed
rs4979624	9	110782512	rs10979182	110817020	0.911297	H3K4me3	110782416	110782614	NM_004235	KLF4	-530465	transcribed
rs10816618	9	110801608	rs10979182	110817020	0.962091	H3K4me1	110801518	110801716	NM_004235	KLF4	-549561	enhancer
rs200032386	9	110791067	rs10979182	110817020	0.892946	H3K4me3	110791066	110791264	NM_004235	KLF4	-539020	enhancer
rs143632367	9	110791074	rs10979182	110817020	0.80288	H3K4me3	110791066	110791264	NM_004235	KLF4	-539027	enhancer
rs10816616	9	110793539	rs10979182	110817020	0.80152	H3K36me3	110793509	110793707	NM_004235	KLF4	-541492	transcribed
rs10979185	9	110833332	rs10979182	110817020	0.80081	H3K4me1	110833182	110833380	NM_004235	KLF4	-581285	enhancer
rs10816624	9	110833259	rs10979182	110817020	0.811485	H3K4me3	110833235	110833433	NM_004235	KLF4	-581212	enhancer
rs7868720	9	110787096	rs10979182	110817020	0.919013	H3K4me3	110786922	110787120	NM_004235	KLF4	-535049	enhancer
rs10816611	9	110784233	rs10979182	110817020	0.922155	H3K27ac	110784188	110784386	NM_004235	KLF4	-532186	enhancer
rs10816611	9	110784233	rs10979182	110817020	0.922155	H3K36me3	110784141	110784339	NM_004235	KLF4	-532186	enhancer
rs4978670	9	110826546	rs10979182	110817020	0.825809	H3K36me3	110826461	110826659	NM_004235	KLF4	-574499	transcribed
rs10816618	9	110801608	rs10979182	110817020	0.962091	H3K36me3	110801578	110801776	NM_004235	KLF4	-549561	enhancer
rs10816611	9	110784233	rs10979182	110817020	0.922155	H3K27me3	110784116	110784314	NM_004235	KLF4	-532186	enhancer
rs4978668	9	110817549	rs10979182	110817020	0.933382	H3K4me3	110817438	110817636	NM_004235	KLF4	-565502	transcribed
rs4979624	9	110782512	rs10979182	110817020	0.911297	H3K27me3	110782500	110782698	NM_004235	KLF4	-530465	transcribed
rs4979624	9	110782512	rs10979182	110817020	0.911297	H3K36me3	110782448	110782646	NM_004235	KLF4	-530465	transcribed
rs10816610	9	110781922	rs10979182	110817020	0.846332	H3K4me3	110781836	110782034	NM_004235	KLF4	-529875	transcribed
rs10816611	9	110784233	rs10979182	110817020	0.922155	H3K4me3	110784052	110784250	NM_004235	KLF4	-532186	enhancer
rs1434836	9	110822658	rs10979182	110817020	0.960392	H3K4me3	110822538	110822736	NM_004235	KLF4	-570611	enhancer
rs4978670	9	110826546	rs10979182	110817020	0.825809	H3K27me3	110826423	110826621	NM_004235	KLF4	-574499	transcribed
rs10816611	9	110784233	rs10979182	110817020	0.922155	H3K4me1	110784063	110784261	NM_004235	KLF4	-532186	enhancer
rs4978343	9	110820132	rs10979182	110817020	0.835315	H3K27me3	110820059	110820257	NM_004235	KLF4	-568085	repressed
rs4978670	9	110826546	rs10979182	110817020	0.825809	H3K4me3	110826352	110826550	NM_004235	KLF4	-574499	transcribed
rs9697003	9	110773245	rs10979182	110817020	0.82841	H3K4me1	110773122	110773320	NM_004235	KLF4	-521198	enhancer
rs1995761	9	110795237	rs10979182	110817020	0.805864	H3K4me1	110795212	110795410	NM_004235	KLF4	-543190	enhancer
rs4978343	9	110820132	rs10979182	110817020	0.835315	H3K4me3	110820044	110820242	NM_004235	KLF4	-568085	repressed
rs10816624	9	110833259	rs10979182	110817020	0.811485	H3K36me3	110833088	110833286	NM_004235	KLF4	-581212	enhancer
rs892687	9	110814936	rs10979182	110817020	0.948356	H3K4me3	110814838	110815036	NM_004235	KLF4	-562889	enhancer
rs4978668	9	110817549	rs10979182	110817020	0.933382	H3K36me3	110817523	110817721	NM_004235	KLF4	-565502	transcribed
rs56025131	1	8267284	rs11121129	8268095	0.984639	H3K27me3	8267211	8267409	NM_001080397	SLC45A1	-117105	enhancer
rs11121131	1	8272231	rs11121129	8268095	0.976359	H3K27ac	8272121	8272319	NM_001080397	SLC45A1	-112158	enhancer
rs11121131	1	8272231	rs11121129	8268095	0.976359	H3K4me3	8272192	8272390	NM_001080397	SLC45A1	-112158	enhancer
rs11121131	1	8272231	rs11121129	8268095	0.976359	H3K4me1	8272035	8272233	NM_001080397	SLC45A1	-112158	enhancer
rs7548511	1	8267513	rs11121129	8268095	0.865017	H3K36me3	8267409	8267607	NM_001080397	SLC45A1	-116876	enhancer
rs11121131	1	8272231	rs11121129	8268095	0.976359	H3K27me3	8272114	8272312	NM_001080397	SLC45A1	-112158	enhancer
rs56025131	1	8267284	rs11121129	8268095	0.984639	H3K4me1	8267198	8267396	NM_001080397	SLC45A1	-117105	enhancer
rs6687168	1	8268913	rs11121129	8268095	0.989707	H3K4me3	8268907	8269105	NM_001080397	SLC45A1	-115476	enhancer
rs11121131	1	8272231	rs11121129	8268095	0.976359	H3K36me3	8272112	8272310	NM_001080397	SLC45A1	-112158	enhancer
rs7548511	1	8267513	rs11121129	8268095	0.865017	H3K4me1	8267348	8267546	NM_001080397	SLC45A1	-116876	enhancer
rs7548511	1	8267513	rs11121129	8268095	0.865017	H3K27me3	8267325	8267523	NM_001080397	SLC45A1	-116876	enhancer
rs6701941	1	8268715	rs11121129	8268095	0.987649	H3K4me3	8268533	8268731	NM_001080397	SLC45A1	-115674	transcribed
rs6701941	1	8268715	rs11121129	8268095	0.987649	H3K27me3	8268534	8268732	NM_001080397	SLC45A1	-115674	transcribed
rs7548511	1	8267513	rs11121129	8268095	0.865017	H3K4me3	8267411	8267609	NM_001080397	SLC45A1	-116876	enhancer
rs56025131	1	8267284	rs11121129	8268095	0.984639	H3K4me3	8267102	8267300	NM_001080397	SLC45A1	-117105	enhancer
rs6661746	1	8268620	rs11121129	8268095	0.989707	H3K27me3	8268534	8268732	NM_001080397	SLC45A1	-115769	repressed
rs6661746	1	8268620	rs11121129	8268095	0.989707	H3K4me3	8268533	8268731	NM_001080397	SLC45A1	-115769	repressed
rs6687168	1	8268913	rs11121129	8268095	0.989707	H3K27me3	8268898	8269096	NM_001080397	SLC45A1	-115476	enhancer
rs6687168	1	8268913	rs11121129	8268095	0.989707	H3K4me1	8268764	8268962	NM_001080397	SLC45A1	-115476	enhancer
rs6701941	1	8268715	rs11121129	8268095	0.987649	H3K36me3	8268627	8268825	NM_001080397	SLC45A1	-115674	transcribed
rs6687168	1	8268913	rs11121129	8268095	0.989707	H3K36me3	8268889	8269087	NM_001080397	SLC45A1	-115476	enhancer
rs11150848	17	78176471	rs11652075	78178893	0.934587	H3K36me3	78176279	78176478	NM_014519	ZNF232	2944	transcribed
rs11150848	17	78176471	rs11652075	78178893	0.934587	H3K4me3	78176280	78176479	NM_014519	ZNF232	2944	transcribed
rs11150848	17	78176471	rs11652075	78178893	0.934587	H3K36me3	78176272	78176471	NM_014519	ZNF232	2944	transcribed
rs11150849	17	78176496	rs11652075	78178893	0.98408	H3K4me3	78176340	78176539	NM_014519	ZNF232	2969	repressed
rs11150849	17	78176496	rs11652075	78178893	0.98408	H3K27me3	78176332	78176531	NM_014519	ZNF232	2969	repressed
rs11150849	17	78176496	rs11652075	78178893	0.98408	H3K4me3	78176340	78176539	NM_014519	ZNF232	2969	repressed
rs11150849	17	78176496	rs11652075	78178893	0.98408	H3K27me3	78176332	78176531	NM_014519	ZNF232	2969	repressed
rs1138680	17	78174673	rs11652075	78178893	0.98408	H3K4me1	78174668	78174867	NM_014519	ZNF232	1146	enhancer
rs1138680	17	78174673	rs11652075	78178893	0.98408	H3K36me3	78174475	78174674	NM_014519	ZNF232	1146	enhancer
rs1138680	17	78174673	rs11652075	78178893	0.98408	H3K4me3	78174560	78174759	NM_014519	ZNF232	1146	enhancer
rs1138680	17	78174673	rs11652075	78178893	0.98408	H3K4me3	78174533	78174732	NM_014519	ZNF232	1146	enhancer
rs11652075	17	78178893	rs11652075	78178893	1	H3K4me1	78178739	78178938	NM_178860	SEZ6	4818	exonic
rs11652075	17	78178893	rs11652075	78178893	1	H3K36me3	78178714	78178913	NM_178860	SEZ6	4818	exonic
rs11652075	17	78178893	rs11652075	78178893	1	H3K36me3	78178759	78178958	NM_178860	SEZ6	4818	exonic
rs11652075	17	78178893	rs11652075	78178893	1	H3K4me3	78178706	78178905	NM_178860	SEZ6	4818	exonic
rs11652075	17	78178893	rs11652075	78178893	1	H3K4me1	78178739	78178938	NM_178860	SEZ6	4818	exonic
rs11652075	17	78178893	rs11652075	78178893	1	H3K36me3	78178714	78178913	NM_178860	SEZ6	4818	exonic
rs11652075	17	78178893	rs11652075	78178893	1	H3K36me3	78178759	78178958	NM_178860	SEZ6	4818	exonic
rs11652075	17	78178893	rs11652075	78178893	1	H3K4me3	78178706	78178905	NM_178860	SEZ6	4818	exonic
rs11653893	17	78178830	rs11652075	78178893	1	H3K4me1	78178693	78178892	NM_178860	SEZ6	4755	enhancer
rs11653893	17	78178830	rs11652075	78178893	1	H3K27me3	78178662	78178861	NM_178860	SEZ6	4755	enhancer
rs2304856	17	78175483	rs11652075	78178893	0.861745	H3K36me3	78175284	78175483	NM_014519	ZNF232	1956	transcribed
rs2304856	17	78175483	rs11652075	78178893	0.861745	H3K36me3	78175288	78175487	NM_014519	ZNF232	1956	transcribed
rs2304856	17	78175483	rs11652075	78178893	0.861745	H3K36me3	78175361	78175560	NM_014519	ZNF232	1956	transcribed
rs2304856	17	78175483	rs11652075	78178893	0.861745	H3K27me3	78175379	78175578	NM_014519	ZNF232	1956	transcribed
rs2304856	17	78175483	rs11652075	78178893	0.861745	H3K4me3	78175480	78175679	NM_014519	ZNF232	1956	transcribed
rs3813063	17	78175854	rs11652075	78178893	0.98408	H3K4me1	78175698	78175897	NM_014519	ZNF232	2327	enhancer
rs3813063	17	78175854	rs11652075	78178893	0.98408	H3K4me1	78175801	78176000	NM_014519	ZNF232	2327	enhancer
rs4889995	17	78174931	rs11652075	78178893	0.98408	H3K36me3	78174765	78174964	NM_014519	ZNF232	1404	transcribed
rs4889995	17	78174931	rs11652075	78178893	0.98408	H3K27me3	78174865	78175064	NM_014519	ZNF232	1404	transcribed
rs4889995	17	78174931	rs11652075	78178893	0.98408	H3K27me3	78174901	78175100	NM_014519	ZNF232	1404	transcribed
rs4889995	17	78174931	rs11652075	78178893	0.98408	H3K27me3	78174759	78174958	NM_014519	ZNF232	1404	transcribed
rs4889997	17	78178189	rs11652075	78178893	0.98408	H3K4me1	78178121	78178320	NM_178860	SEZ6	4114	enhancer
rs4889997	17	78178189	rs11652075	78178893	0.98408	H3K36me3	78178021	78178220	NM_178860	SEZ6	4114	enhancer
rs4889997	17	78178189	rs11652075	78178893	0.98408	H3K4me3	78178091	78178290	NM_178860	SEZ6	4114	enhancer
rs4889997	17	78178189	rs11652075	78178893	0.98408	H3K4me1	78178121	78178320	NM_178860	SEZ6	4114	enhancer
rs4889997	17	78178189	rs11652075	78178893	0.98408	H3K36me3	78178021	78178220	NM_178860	SEZ6	4114	enhancer
rs4889997	17	78178189	rs11652075	78178893	0.98408	H3K4me3	78178091	78178290	NM_178860	SEZ6	4114	enhancer
rs4889997	17	78178189	rs11652075	78178893	0.98408	H3K4me3	78178171	78178370	NM_178860	SEZ6	4114	enhancer
rs4889997	17	78178189	rs11652075	78178893	0.98408	H3K4me1	78178121	78178320	NM_178860	SEZ6	4114	enhancer
rs4889997	17	78178189	rs11652075	78178893	0.98408	H3K36me3	78178021	78178220	NM_178860	SEZ6	4114	enhancer
rs4889997	17	78178189	rs11652075	78178893	0.98408	H3K4me3	78178091	78178290	NM_178860	SEZ6	4114	enhancer
rs4889997	17	78178189	rs11652075	78178893	0.98408	H3K4me3	78178171	78178370	NM_178860	SEZ6	4114	enhancer
rs8069255	17	78176233	rs11652075	78178893	0.983596	H3K4me1	78176192	78176391	NM_014519	ZNF232	2706	enhancer
rs8069255	17	78176233	rs11652075	78178893	0.983596	H3K36me3	78176192	78176391	NM_014519	ZNF232	2706	enhancer
rs8069255	17	78176233	rs11652075	78178893	0.983596	H3K27me3	78176093	78176292	NM_014519	ZNF232	2706	enhancer
rs8069255	17	78176233	rs11652075	78178893	0.983596	H3K4me3	78176186	78176385	NM_014519	ZNF232	2706	enhancer
rs9904453	17	78176579	rs11652075	78178893	0.858725	H3K4me1	78176460	78176659	NM_014519	ZNF232	3052	enhancer
rs9904453	17	78176579	rs11652075	78178893	0.858725	H3K4me3	78176458	78176657	NM_014519	ZNF232	3052	enhancer
rs9904453	17	78176579	rs11652075	78178893	0.858725	H3K36me3	78176451	78176650	NM_014519	ZNF232	3052	enhancer
rs9904453	17	78176579	rs11652075	78178893	0.858725	H3K36me3	78176451	78176650	NM_014519	ZNF232	3052	enhancer
rs9904453	17	78176579	rs11652075	78178893	0.858725	H3K36me3	78176383	78176582	NM_014519	ZNF232	3052	enhancer
rs9904453	17	78176579	rs11652075	78178893	0.858725	H3K4me3	78176458	78176657	NM_014519	ZNF232	3052	enhancer
rs9904453	17	78176579	rs11652075	78178893	0.858725	H3K4me1	78176460	78176659	NM_014519	ZNF232	3052	enhancer
rs9904453	17	78176579	rs11652075	78178893	0.858725	H3K36me3	78176451	78176650	NM_014519	ZNF232	3052	enhancer
rs9904453	17	78176579	rs11652075	78178893	0.858725	H3K4me3	78176458	78176657	NM_014519	ZNF232	3052	enhancer
rs9904453	17	78176579	rs11652075	78178893	0.858725	H3K4me1	78176460	78176659	NM_014519	ZNF232	3052	enhancer
rs9904453	17	78176579	rs11652075	78178893	0.858725	H3K36me3	78176451	78176650	NM_014519	ZNF232	3052	enhancer
rs9904453	17	78176579	rs11652075	78178893	0.858725	H3K36me3	78176383	78176582	NM_014519	ZNF232	3052	enhancer
rs9904453	17	78176579	rs11652075	78178893	0.858725	H3K36me3	78176383	78176582	NM_014519	ZNF232	3052	enhancer
rs9904453	17	78176579	rs11652075	78178893	0.858725	H3K4me3	78176458	78176657	NM_014519	ZNF232	3052	enhancer
rs9904453	17	78176579	rs11652075	78178893	0.858725	H3K4me1	78176460	78176659	NM_014519	ZNF232	3052	enhancer
rs9904453	17	78176579	rs11652075	78178893	0.858725	H3K36me3	78176383	78176582	NM_014519	ZNF232	3052	enhancer
rs2199036	16	31006972	rs12445568	31004812	0.972635	H3K4me1	31006960	31007158	NM_025193	HSD3B7	10454	enhancer
rs2199036	16	31006972	rs12445568	31004812	0.972635	H3K36me3	31006780	31006978	NM_025193	HSD3B7	10454	enhancer
rs12461796	19	53455088	rs12459008	53453789	0.999197	H3K4me1	53455055	53455253	NM_001202457	ZNF816	11076	enhancer
rs12461796	19	53455088	rs12459008	53453789	0.999197	H3K36me3	53454903	53455101	NM_001202457	ZNF816	11076	enhancer
rs8112137	19	53457255	rs12459008	53453789	0.852836	H3K4me1	53457137	53457335	NM_001202457	ZNF816	8909	enhancer
rs8112137	19	53457255	rs12459008	53453789	0.852836	H3K4me3	53457145	53457343	NM_001202457	ZNF816	8909	enhancer
rs12150933	19	53455221	rs12459008	53453789	0.999197	H3K4me3	53455048	53455246	NM_001202457	ZNF816	10943	enhancer
rs12461778	19	53454963	rs12459008	53453789	0.998395	H3K36me3	53454858	53455056	NM_001202457	ZNF816	11201	transcribed
rs12461778	19	53454963	rs12459008	53453789	0.998395	H3K4me3	53454790	53454988	NM_001202457	ZNF816	11201	transcribed
rs8111514	19	53457246	rs12459008	53453789	0.848623	H3K4me3	53457145	53457343	NM_001202457	ZNF816	8918	enhancer
rs8112137	19	53457255	rs12459008	53453789	0.852836	H3K36me3	53457080	53457278	NM_001202457	ZNF816	8909	enhancer
rs8111514	19	53457246	rs12459008	53453789	0.848623	H3K4me1	53457137	53457335	NM_001202457	ZNF816	8918	enhancer
rs12150933	19	53455221	rs12459008	53453789	0.999197	H3K36me3	53455048	53455246	NM_001202457	ZNF816	10943	enhancer
rs12461796	19	53455088	rs12459008	53453789	0.999197	H3K4me3	53454905	53455103	NM_001202457	ZNF816	11076	enhancer
rs8111514	19	53457246	rs12459008	53453789	0.848623	H3K36me3	53457080	53457278	NM_001202457	ZNF816	8918	enhancer
rs12150933	19	53455221	rs12459008	53453789	0.999197	H3K27me3	53455124	53455322	NM_001202457	ZNF816	10943	enhancer
rs8111196	19	53457223	rs12459008	53453789	0.852836	H3K36me3	53457080	53457278	NM_001202457	ZNF816	8941	enhancer
rs12150933	19	53455221	rs12459008	53453789	0.999197	H3K4me1	53455055	53455253	NM_001202457	ZNF816	10943	enhancer
rs8111196	19	53457223	rs12459008	53453789	0.852836	H3K4me1	53457137	53457335	NM_001202457	ZNF816	8941	enhancer
rs8111196	19	53457223	rs12459008	53453789	0.852836	H3K4me3	53457145	53457343	NM_001202457	ZNF816	8941	enhancer
rs4981276	14	35696818	rs12586317	35682172	0.943181	H3K4me3	35696764	35696962	NM_002791	PSMA6	-64755	repressed
rs56173141	14	35737361	rs12586317	35682172	0.933163	H3K36me3	35737232	35737430	NM_002791	PSMA6	-24212	enhancer
rs4981276	14	35696818	rs12586317	35682172	0.943181	H3K27me3	35696627	35696825	NM_002791	PSMA6	-64755	repressed
rs11156881	14	35798900	rs12586317	35682172	0.835624	H3K27me3	35798729	35798927	NM_002791	PSMA6	37327	repressed
rs4982254	14	35755737	rs12586317	35682172	0.85837	H3K4me1	35755545	35755743	NM_002791	PSMA6	-5836	enhancer
rs56104477	14	35677225	rs12586317	35682172	0.92674	H3K4me1	35677181	35677379	NM_002791	PSMA6	-84348	enhancer
rs4982253	14	35737986	rs12586317	35682172	0.841344	H3K36me3	35737926	35738124	NM_002791	PSMA6	-23587	transcribed
rs743225	14	35775181	rs12586317	35682172	0.923944	H3K36me3	35775042	35775240	NM_002791	PSMA6	13608	enhancer
rs4982254	14	35755737	rs12586317	35682172	0.85837	H3K36me3	35755615	35755813	NM_002791	PSMA6	-5836	enhancer
rs56173141	14	35737361	rs12586317	35682172	0.933163	H3K4me1	35737218	35737416	NM_002791	PSMA6	-24212	enhancer
rs2415269	14	35638937	rs12586317	35682172	0.841928	H3K27me3	35638893	35639091	NM_014672	KIAA0391	47162	enhancer
rs2415269	14	35638937	rs12586317	35682172	0.841928	H3K4me1	35638786	35638984	NM_014672	KIAA0391	47162	enhancer
rs4982253	14	35737986	rs12586317	35682172	0.841344	H3K4me3	35737831	35738029	NM_002791	PSMA6	-23587	transcribed
rs743225	14	35775181	rs12586317	35682172	0.923944	H3K27ac	35775174	35775372	NM_002791	PSMA6	13608	enhancer
rs4982254	14	35755737	rs12586317	35682172	0.85837	H3K4me3	35755581	35755779	NM_002791	PSMA6	-5836	enhancer
rs743225	14	35775181	rs12586317	35682172	0.923944	H3K4me1	35774996	35775194	NM_002791	PSMA6	13608	enhancer
rs2415269	14	35638937	rs12586317	35682172	0.841928	H3K36me3	35638804	35639002	NM_014672	KIAA0391	47162	enhancer
rs2415269	14	35638937	rs12586317	35682172	0.841928	H3K4me3	35638773	35638971	NM_014672	KIAA0391	47162	enhancer
rs4982254	14	35755737	rs12586317	35682172	0.85837	H3K27me3	35755623	35755821	NM_002791	PSMA6	-5836	enhancer
rs142770866	19	10525372	rs12720356	10469975	0.863972	H3K4me1	10525230	10525428	NM_001111307	PDE4A	-5960	enhancer
rs142770866	19	10525372	rs12720356	10469975	0.863972	H3K27me3	10525329	10525527	NM_001111307	PDE4A	-5960	enhancer
rs847	5	131996669	rs1295685	131996445	0.887766	H3K27me3	131996587	131996785	NM_002188	IL13	2805	repressed
rs847	5	131996669	rs1295685	131996445	0.887766	H3K4me3	131996581	131996779	NM_002188	IL13	2805	repressed
rs73534579	6	111910689	rs13190932	111913070	0.944451	H3K36me3	111910515	111910713	NM_147686	TRAF3IP2	16785	enhancer
rs73534586	6	111916163	rs13190932	111913070	0.874672	H3K4me1	111916133	111916331	NM_147686	TRAF3IP2	11311	enhancer
rs73534579	6	111910689	rs13190932	111913070	0.944451	H3K4me1	111910533	111910731	NM_147686	TRAF3IP2	16785	enhancer
rs73534579	6	111910689	rs13190932	111913070	0.944451	H3K27me3	111910520	111910718	NM_147686	TRAF3IP2	16785	enhancer
rs73534586	6	111916163	rs13190932	111913070	0.874672	H3K4me3	111916004	111916202	NM_147686	TRAF3IP2	11311	enhancer
rs73534586	6	111916163	rs13190932	111913070	0.874672	H3K36me3	111916146	111916344	NM_147686	TRAF3IP2	11311	enhancer
rs73534579	6	111910689	rs13190932	111913070	0.944451	H3K4me3	111910624	111910822	NM_147686	TRAF3IP2	16785	enhancer
rs73534586	6	111916163	rs13190932	111913070	0.874672	H3K27me3	111916137	111916335	NM_147686	TRAF3IP2	11311	enhancer
rs12476567	2	163148411	rs13431841	163137683	0.919448	H3K27me3	163148294	163148492	NM_022168	IFIH1	26628	enhancer
rs7602311	2	163140165	rs13431841	163137683	1	H3K27me3	163139999	163140197	NM_022168	IFIH1	34874	enhancer
rs12479043	2	163137871	rs13431841	163137683	1	H3K27me3	163137727	163137925	NM_022168	IFIH1	37168	exonic
rs10439256	2	163152351	rs13431841	163137683	0.91798	H3K27me3	163152252	163152450	NM_022168	IFIH1	22688	enhancer
rs10439291	2	163152022	rs13431841	163137683	0.919448	H3K36me3	163151891	163152089	NM_022168	IFIH1	23017	enhancer
rs16846591	2	163153880	rs13431841	163137683	0.918033	H3K36me3	163153772	163153970	NM_022168	IFIH1	21159	enhancer
rs6734769	2	163138785	rs13431841	163137683	1	H3K36me3	163138772	163138970	NM_022168	IFIH1	36254	enhancer
rs16846591	2	163153880	rs13431841	163137683	0.918033	H3K4me3	163153693	163153891	NM_022168	IFIH1	21159	enhancer
rs10439256	2	163152351	rs13431841	163137683	0.91798	H3K36me3	163152217	163152415	NM_022168	IFIH1	22688	enhancer
rs12464391	2	163139566	rs13431841	163137683	1	H3K36me3	163139422	163139620	NM_022168	IFIH1	35473	enhancer
rs2163215	2	163155080	rs13431841	163137683	0.909622	H3K36me3	163154948	163155146	NM_022168	IFIH1	19959	enhancer
rs10439256	2	163152351	rs13431841	163137683	0.91798	H3K4me3	163152216	163152414	NM_022168	IFIH1	22688	enhancer
rs2287292	2	163136262	rs13431841	163137683	0.849799	H3K36me3	163136065	163136263	NM_004460	FAP	-36217	transcribed
rs16846591	2	163153880	rs13431841	163137683	0.918033	H3K27me3	163153835	163154033	NM_022168	IFIH1	21159	enhancer
rs12464391	2	163139566	rs13431841	163137683	1	H3K4me3	163139383	163139581	NM_022168	IFIH1	35473	enhancer
rs16846591	2	163153880	rs13431841	163137683	0.918033	H3K4me1	163153757	163153955	NM_022168	IFIH1	21159	enhancer
rs10188109	2	163131504	rs13431841	163137683	0.823332	H3K36me3	163131378	163131576	NM_004460	FAP	-31459	enhancer
rs12476567	2	163148411	rs13431841	163137683	0.919448	H3K4me3	163148373	163148571	NM_022168	IFIH1	26628	enhancer
rs10439291	2	163152022	rs13431841	163137683	0.919448	H3K4me1	163151851	163152049	NM_022168	IFIH1	23017	enhancer
rs4664462	2	163149464	rs13431841	163137683	0.919448	H3K4me1	163149303	163149501	NM_022168	IFIH1	25575	enhancer
rs13431848	2	163137695	rs13431841	163137683	1	H3K4me1	163137651	163137849	NM_022168	IFIH1	37344	enhancer
rs7590692	2	163136771	rs13431841	163137683	1	H3K27me3	163136579	163136777	NM_004460	FAP	-36726	transcribed
rs4664461	2	163146402	rs13431841	163137683	0.918033	H3K4me1	163146232	163146430	NM_022168	IFIH1	28637	enhancer
rs10188109	2	163131504	rs13431841	163137683	0.823332	H3K27ac	163131352	163131550	NM_004460	FAP	-31459	enhancer
rs12476567	2	163148411	rs13431841	163137683	0.919448	H3K36me3	163148231	163148429	NM_022168	IFIH1	26628	enhancer
rs7590692	2	163136771	rs13431841	163137683	1	H3K36me3	163136591	163136789	NM_004460	FAP	-36726	transcribed
rs12479043	2	163137871	rs13431841	163137683	1	H3K27ac	163137833	163138031	NM_022168	IFIH1	37168	exonic
rs12479043	2	163137871	rs13431841	163137683	1	H3K36me3	163137689	163137887	NM_022168	IFIH1	37168	exonic
rs6718470	2	163145362	rs13431841	163137683	0.918033	H3K4me3	163145241	163145439	NM_022168	IFIH1	29677	enhancer
rs58990349	2	163154346	rs13431841	163137683	0.912412	H3K4me3	163154216	163154414	NM_022168	IFIH1	20693	enhancer
rs4664461	2	163146402	rs13431841	163137683	0.918033	H3K36me3	163146262	163146460	NM_022168	IFIH1	28637	enhancer
rs10439256	2	163152351	rs13431841	163137683	0.91798	H3K4me1	163152301	163152499	NM_022168	IFIH1	22688	enhancer
rs2163215	2	163155080	rs13431841	163137683	0.909622	H3K4me3	163154994	163155192	NM_022168	IFIH1	19959	enhancer
rs57983132	2	163153995	rs13431841	163137683	0.91798	H3K36me3	163153807	163154005	NM_022168	IFIH1	21044	enhancer
rs6718381	2	163145466	rs13431841	163137683	0.875736	H3K4me3	163145373	163145571	NM_022168	IFIH1	29573	enhancer
rs16846585	2	163153536	rs13431841	163137683	0.919448	H3K4me1	163153407	163153605	NM_022168	IFIH1	21503	enhancer
rs57983132	2	163153995	rs13431841	163137683	0.91798	H3K4me3	163153843	163154041	NM_022168	IFIH1	21044	enhancer
rs12464391	2	163139566	rs13431841	163137683	1	H3K4me1	163139429	163139627	NM_022168	IFIH1	35473	enhancer
rs4664460	2	163143424	rs13431841	163137683	0.919448	H3K4me3	163143230	163143428	NM_022168	IFIH1	31615	enhancer
rs6734769	2	163138785	rs13431841	163137683	1	H3K4me1	163138640	163138838	NM_022168	IFIH1	36254	enhancer
rs4664462	2	163149464	rs13431841	163137683	0.919448	H3K36me3	163149267	163149465	NM_022168	IFIH1	25575	enhancer
rs4664461	2	163146402	rs13431841	163137683	0.918033	H3K4me3	163146267	163146465	NM_022168	IFIH1	28637	enhancer
rs974551	2	163151369	rs13431841	163137683	0.869917	H3K4me1	163151287	163151485	NM_022168	IFIH1	23670	enhancer
rs2287293	2	163136727	rs13431841	163137683	1	H3K36me3	163136546	163136744	NM_004460	FAP	-36682	enhancer
rs4664461	2	163146402	rs13431841	163137683	0.918033	H3K27ac	163146243	163146441	NM_022168	IFIH1	28637	enhancer
rs12476567	2	163148411	rs13431841	163137683	0.919448	H3K4me1	163148223	163148421	NM_022168	IFIH1	26628	enhancer
rs57983132	2	163153995	rs13431841	163137683	0.91798	H3K27ac	163153943	163154141	NM_022168	IFIH1	21044	enhancer
rs7602311	2	163140165	rs13431841	163137683	1	H3K4me1	163140053	163140251	NM_022168	IFIH1	34874	enhancer
rs4664462	2	163149464	rs13431841	163137683	0.919448	H3K27me3	163149306	163149504	NM_022168	IFIH1	25575	enhancer
rs6718470	2	163145362	rs13431841	163137683	0.918033	H3K36me3	163145202	163145400	NM_022168	IFIH1	29677	enhancer
rs6718381	2	163145466	rs13431841	163137683	0.875736	H3K27ac	163145346	163145544	NM_022168	IFIH1	29573	enhancer
rs13431848	2	163137695	rs13431841	163137683	1	H3K36me3	163137503	163137701	NM_022168	IFIH1	37344	enhancer
rs6718381	2	163145466	rs13431841	163137683	0.875736	H3K4me1	163145392	163145590	NM_022168	IFIH1	29573	enhancer
rs7602311	2	163140165	rs13431841	163137683	1	H3K36me3	163139977	163140175	NM_022168	IFIH1	34874	enhancer
rs7590692	2	163136771	rs13431841	163137683	1	H3K4me3	163136591	163136789	NM_004460	FAP	-36726	transcribed
rs4664460	2	163143424	rs13431841	163137683	0.919448	H3K27ac	163143421	163143619	NM_022168	IFIH1	31615	enhancer
rs2287293	2	163136727	rs13431841	163137683	1	H3K27me3	163136579	163136777	NM_004460	FAP	-36682	enhancer
rs2287293	2	163136727	rs13431841	163137683	1	H3K4me3	163136557	163136755	NM_004460	FAP	-36682	enhancer
rs57983132	2	163153995	rs13431841	163137683	0.91798	H3K27me3	163153835	163154033	NM_022168	IFIH1	21044	enhancer
rs58990349	2	163154346	rs13431841	163137683	0.912412	H3K36me3	163154220	163154418	NM_022168	IFIH1	20693	enhancer
rs6718470	2	163145362	rs13431841	163137683	0.918033	H3K4me1	163145177	163145375	NM_022168	IFIH1	29677	enhancer
rs16846585	2	163153536	rs13431841	163137683	0.919448	H3K27me3	163153355	163153553	NM_022168	IFIH1	21503	enhancer
rs10439291	2	163152022	rs13431841	163137683	0.919448	H3K4me3	163151836	163152034	NM_022168	IFIH1	23017	enhancer
rs6718470	2	163145362	rs13431841	163137683	0.918033	H3K27ac	163145346	163145544	NM_022168	IFIH1	29677	enhancer
rs2163215	2	163155080	rs13431841	163137683	0.909622	H3K4me1	163155049	163155247	NM_022168	IFIH1	19959	enhancer
rs4664460	2	163143424	rs13431841	163137683	0.919448	H3K4me1	163143305	163143503	NM_022168	IFIH1	31615	enhancer
rs6718381	2	163145466	rs13431841	163137683	0.875736	H3K36me3	163145364	163145562	NM_022168	IFIH1	29573	enhancer
rs10439291	2	163152022	rs13431841	163137683	0.919448	H3K27me3	163151946	163152144	NM_022168	IFIH1	23017	enhancer
rs12464391	2	163139566	rs13431841	163137683	1	H3K27me3	163139417	163139615	NM_022168	IFIH1	35473	enhancer
rs57983132	2	163153995	rs13431841	163137683	0.91798	H3K4me1	163153994	163154192	NM_022168	IFIH1	21044	enhancer
rs13431848	2	163137695	rs13431841	163137683	1	H3K4me3	163137587	163137785	NM_022168	IFIH1	37344	enhancer
rs58990349	2	163154346	rs13431841	163137683	0.912412	H3K27me3	163154309	163154507	NM_022168	IFIH1	20693	enhancer
rs4664460	2	163143424	rs13431841	163137683	0.919448	H3K36me3	163143248	163143446	NM_022168	IFIH1	31615	enhancer
rs12479043	2	163137871	rs13431841	163137683	1	H3K4me3	163137819	163138017	NM_022168	IFIH1	37168	exonic
rs2287293	2	163136727	rs13431841	163137683	1	H3K27ac	163136571	163136769	NM_004460	FAP	-36682	enhancer
rs58990349	2	163154346	rs13431841	163137683	0.912412	H3K4me1	163154313	163154511	NM_022168	IFIH1	20693	enhancer
rs12519842	5	96194255	rs151823	96159992	0.960591	H3K36me3	96194094	96194292	NM_001130140	ERAP2	-17388	enhancer
rs12519842	5	96194255	rs151823	96159992	0.960591	H3K4me3	96194170	96194368	NM_001130140	ERAP2	-17388	enhancer
rs12519842	5	96194255	rs151823	96159992	0.960591	H3K4me1	96194086	96194284	NM_001130140	ERAP2	-17388	enhancer
rs12519842	5	96194255	rs151823	96159992	0.960591	H3K27ac	96194140	96194338	NM_001130140	ERAP2	-17388	enhancer
rs2643626	12	56726518	rs2066808	56737973	0.979878	H3K36me3	56726424	56726622	NM_001127460	PAN2	1015	enhancer
rs1274493	12	56682371	rs2066808	56737973	0.979914	H3K4me3	56682303	56682501	NM_004077	CS	11804	enhancer
rs773664	12	56702176	rs2066808	56737973	0.984937	H3K4me1	56702000	56702198	NM_014255	CNPY2	7952	enhancer
rs773652	12	56674766	rs2066808	56737973	0.979845	H3K4me1	56674666	56674864	NM_144576	COQ10A	14125	enhancer
rs1274496	12	56625693	rs2066808	56737973	0.836129	H3K4me3	56625646	56625844	NM_173596	SLC39A5	1874	transcribed
rs2695789	12	56694261	rs2066808	56737973	0.982424	H3K27ac	56694081	56694279	NM_004077	CS	-86	promoter
rs773652	12	56674766	rs2066808	56737973	0.979845	H3K36me3	56674571	56674769	NM_144576	COQ10A	14125	enhancer
rs2695789	12	56694261	rs2066808	56737973	0.982424	H3K4me1	56694246	56694444	NM_004077	CS	-86	promoter
rs808919	12	56647911	rs2066808	56737973	0.94721	H3K4me3	56647714	56647912	NM_173595	ANKRD52	4232	exonic
rs773652	12	56674766	rs2066808	56737973	0.979845	H3K27ac	56674743	56674941	NM_144576	COQ10A	14125	enhancer
rs1274496	12	56625693	rs2066808	56737973	0.836129	H3K27me3	56625626	56625824	NM_173596	SLC39A5	1874	transcribed
rs2695788	12	56697110	rs2066808	56737973	0.979997	H3K27ac	56696926	56697124	NM_004077	CS	-2935	enhancer
rs1274496	12	56625693	rs2066808	56737973	0.836129	H3K36me3	56625641	56625839	NM_173596	SLC39A5	1874	transcribed
rs1274493	12	56682371	rs2066808	56737973	0.979914	H3K27me3	56682277	56682475	NM_004077	CS	11804	enhancer
rs808919	12	56647911	rs2066808	56737973	0.94721	H3K27me3	56647720	56647918	NM_173595	ANKRD52	4232	exonic
rs2695788	12	56697110	rs2066808	56737973	0.979997	H3K4me1	56697051	56697249	NM_004077	CS	-2935	enhancer
rs773664	12	56702176	rs2066808	56737973	0.984937	H3K4me3	56702074	56702272	NM_014255	CNPY2	7952	enhancer
rs1274493	12	56682371	rs2066808	56737973	0.979914	H3K27ac	56682195	56682393	NM_004077	CS	11804	enhancer
rs111492967	12	56731077	rs2066808	56737973	0.983604	H3K36me3	56730987	56731185	NM_016584	IL23A	-1585	enhancer
rs2629447	12	56700809	rs2066808	56737973	0.986178	H3K4me3	56700633	56700831	NM_004077	CS	-6634	enhancer
rs808919	12	56647911	rs2066808	56737973	0.94721	H3K36me3	56647719	56647917	NM_173595	ANKRD52	4232	exonic
rs2695788	12	56697110	rs2066808	56737973	0.979997	H3K36me3	56696935	56697133	NM_004077	CS	-2935	enhancer
rs2695788	12	56697110	rs2066808	56737973	0.979997	H3K4me3	56697093	56697291	NM_004077	CS	-2935	enhancer
rs773665	12	56717466	rs2066808	56737973	0.981151	H3K36me3	56717283	56717481	NM_014255	CNPY2	-7338	transcribed
rs1274493	12	56682371	rs2066808	56737973	0.979914	H3K4me1	56682277	56682475	NM_004077	CS	11804	enhancer
rs808919	12	56647911	rs2066808	56737973	0.94721	H3K4me1	56647742	56647940	NM_173595	ANKRD52	4232	exonic
rs2629452	12	56640886	rs2066808	56737973	0.939679	H3K36me3	56640821	56641019	NM_173595	ANKRD52	11257	transcribed
rs2643623	12	56689725	rs2066808	56737973	0.981151	H3K4me3	56689539	56689737	NM_004077	CS	4450	enhancer
rs111492967	12	56731077	rs2066808	56737973	0.983604	H3K4me1	56730998	56731196	NM_016584	IL23A	-1585	enhancer
rs1295772	12	56628378	rs2066808	56737973	0.890748	H3K4me3	56628220	56628418	NM_173596	SLC39A5	4559	transcribed
rs10876882	12	56699623	rs2066808	56737973	0.979914	H3K4me1	56699544	56699742	NM_004077	CS	-5448	enhancer
rs2629452	12	56640886	rs2066808	56737973	0.939679	H3K27me3	56640739	56640937	NM_173595	ANKRD52	11257	transcribed
rs1274490	12	56649601	rs2066808	56737973	0.952071	H3K4me3	56649420	56649618	NM_173595	ANKRD52	2542	exonic
rs2695782	12	56722830	rs2066808	56737973	0.983632	H3K36me3	56722661	56722859	NM_001127460	PAN2	4703	enhancer
rs2020854	12	56743367	rs2066808	56737973	0.973471	H3K4me3	56743204	56743402	NM_005419	STAT2	10670	enhancer
rs2643626	12	56726518	rs2066808	56737973	0.979878	H3K4me3	56726475	56726673	NM_001127460	PAN2	1015	enhancer
rs111492967	12	56731077	rs2066808	56737973	0.983604	H3K27ac	56730992	56731190	NM_016584	IL23A	-1585	enhancer
rs2643626	12	56726518	rs2066808	56737973	0.979878	H3K27ac	56726433	56726631	NM_001127460	PAN2	1015	enhancer
rs1274493	12	56682371	rs2066808	56737973	0.979914	H3K36me3	56682346	56682544	NM_004077	CS	11804	enhancer
rs2643623	12	56689725	rs2066808	56737973	0.981151	H3K36me3	56689651	56689849	NM_004077	CS	4450	enhancer
rs773665	12	56717466	rs2066808	56737973	0.981151	H3K4me3	56717427	56717625	NM_014255	CNPY2	-7338	transcribed
rs2695782	12	56722830	rs2066808	56737973	0.983632	H3K27ac	56722704	56722902	NM_001127460	PAN2	4703	enhancer
rs2643626	12	56726518	rs2066808	56737973	0.979878	H3K27me3	56726509	56726707	NM_001127460	PAN2	1015	enhancer
rs10876882	12	56699623	rs2066808	56737973	0.979914	H3K36me3	56699543	56699741	NM_004077	CS	-5448	enhancer
rs2643626	12	56726518	rs2066808	56737973	0.979878	H3K4me1	56726337	56726535	NM_001127460	PAN2	1015	enhancer
rs10876882	12	56699623	rs2066808	56737973	0.979914	H3K4me3	56699602	56699800	NM_004077	CS	-5448	enhancer
rs2371494	12	56728000	rs2066808	56737973	0.982359	H3K36me3	56727974	56728172	NM_001127460	PAN2	-467	promoter
rs2695789	12	56694261	rs2066808	56737973	0.982424	H3K4me3	56694082	56694280	NM_004077	CS	-86	promoter
rs1295772	12	56628378	rs2066808	56737973	0.890748	H3K36me3	56628314	56628512	NM_173596	SLC39A5	4559	transcribed
rs2643623	12	56689725	rs2066808	56737973	0.981151	H3K4me1	56689670	56689868	NM_004077	CS	4450	enhancer
rs2020854	12	56743367	rs2066808	56737973	0.973471	H3K27me3	56743293	56743491	NM_005419	STAT2	10670	enhancer
rs773664	12	56702176	rs2066808	56737973	0.984937	H3K36me3	56701985	56702183	NM_014255	CNPY2	7952	enhancer
rs2629447	12	56700809	rs2066808	56737973	0.986178	H3K36me3	56700750	56700948	NM_004077	CS	-6634	enhancer
rs773664	12	56702176	rs2066808	56737973	0.984937	H3K27me3	56702129	56702327	NM_014255	CNPY2	7952	enhancer
rs1274490	12	56649601	rs2066808	56737973	0.952071	H3K36me3	56649437	56649635	NM_173595	ANKRD52	2542	exonic
rs11575234	12	56744276	rs2066808	56737973	0.970959	H3K36me3	56744083	56744281	NM_005419	STAT2	9761	enhancer
rs11575234	12	56744276	rs2066808	56737973	0.970959	H3K27me3	56744275	56744473	NM_005419	STAT2	9761	enhancer
rs2020854	12	56743367	rs2066808	56737973	0.973471	H3K27ac	56743356	56743554	NM_005419	STAT2	10670	enhancer
rs1274490	12	56649601	rs2066808	56737973	0.952071	H3K4me1	56649423	56649621	NM_173595	ANKRD52	2542	exonic
rs2020854	12	56743367	rs2066808	56737973	0.973471	H3K36me3	56743223	56743421	NM_005419	STAT2	10670	enhancer
rs2371494	12	56728000	rs2066808	56737973	0.982359	H3K4me3	56727824	56728022	NM_001127460	PAN2	-467	promoter
rs2371494	12	56728000	rs2066808	56737973	0.982359	H3K4me1	56727810	56728008	NM_001127460	PAN2	-467	promoter
rs2371494	12	56728000	rs2066808	56737973	0.982359	H3K27ac	56727827	56728025	NM_001127460	PAN2	-467	promoter
rs11575234	12	56744276	rs2066808	56737973	0.970959	H3K4me1	56744105	56744303	NM_005419	STAT2	9761	enhancer
rs2629447	12	56700809	rs2066808	56737973	0.986178	H3K4me1	56700621	56700819	NM_004077	CS	-6634	enhancer
rs80317430	12	56727705	rs2066819	56750204	0.961193	H3K4me3	56727507	56727705	NM_001127460	PAN2	-172	promoter
rs80317430	12	56727705	rs2066819	56750204	0.961193	H3K36me3	56727596	56727794	NM_001127460	PAN2	-172	promoter
rs2306694	12	56680636	rs2066819	56750204	0.961193	H3K4me1	56680458	56680656	NM_004077	CS	13539	enhancer
rs11171806	12	56733531	rs2066819	56750204	0.961193	H3K4me3	56733369	56733567	NM_016584	IL23A	869	exonic
rs17118409	12	56630764	rs2066819	56750204	0.936205	H3K27me3	56630718	56630916	NM_173596	SLC39A5	6945	exonic
rs17118403	12	56630067	rs2066819	56750204	0.936205	H3K4me3	56630022	56630220	NM_173596	SLC39A5	6248	enhancer
rs17118409	12	56630764	rs2066819	56750204	0.936205	H3K36me3	56630573	56630771	NM_173596	SLC39A5	6945	exonic
rs80317430	12	56727705	rs2066819	56750204	0.961193	H3K27ac	56727508	56727706	NM_001127460	PAN2	-172	promoter
rs80317430	12	56727705	rs2066819	56750204	0.961193	H3K4me1	56727612	56727810	NM_001127460	PAN2	-172	promoter
rs79824801	12	56728137	rs2066819	56750204	0.961193	H3K4me3	56727960	56728158	NM_001127460	PAN2	-604	promoter
rs17118431	12	56667100	rs2066819	56750204	0.930877	H3K36me3	56666911	56667109	NM_144576	COQ10A	6459	enhancer
rs17118403	12	56630067	rs2066819	56750204	0.936205	H3K36me3	56629950	56630148	NM_173596	SLC39A5	6248	enhancer
rs2306693	12	56680531	rs2066819	56750204	0.936791	H3K4me3	56680519	56680717	NM_004077	CS	13644	enhancer
rs80317430	12	56727705	rs2066819	56750204	0.961193	H3K27me3	56727565	56727763	NM_001127460	PAN2	-172	promoter
rs77447765	12	56690662	rs2066819	56750204	0.930877	H3K4me3	56690466	56690664	NM_004077	CS	3513	enhancer
rs744051	12	56667298	rs2066819	56750204	0.961193	H3K36me3	56667140	56667338	NM_144576	COQ10A	6657	enhancer
rs17118403	12	56630067	rs2066819	56750204	0.936205	H3K4me1	56629979	56630177	NM_173596	SLC39A5	6248	enhancer
rs2306693	12	56680531	rs2066819	56750204	0.936791	H3K27me3	56680439	56680637	NM_004077	CS	13644	enhancer
rs2306694	12	56680636	rs2066819	56750204	0.961193	H3K4me3	56680519	56680717	NM_004077	CS	13539	enhancer
rs871130	12	56648777	rs2066819	56750204	0.948403	H3K4me1	56648592	56648790	NM_173595	ANKRD52	3366	enhancer
rs77447765	12	56690662	rs2066819	56750204	0.930877	H3K27me3	56690482	56690680	NM_004077	CS	3513	enhancer
rs2306694	12	56680636	rs2066819	56750204	0.961193	H3K36me3	56680527	56680725	NM_004077	CS	13539	enhancer
rs2306693	12	56680531	rs2066819	56750204	0.936791	H3K27ac	56680462	56680660	NM_004077	CS	13644	enhancer
rs79824801	12	56728137	rs2066819	56750204	0.961193	H3K27me3	56728092	56728290	NM_001127460	PAN2	-604	promoter
rs2306694	12	56680636	rs2066819	56750204	0.961193	H3K27me3	56680439	56680637	NM_004077	CS	13539	enhancer
rs77768890	12	56725121	rs2066819	56750204	0.961193	H3K4me3	56725043	56725241	NM_001127460	PAN2	2412	enhancer
rs744051	12	56667298	rs2066819	56750204	0.961193	H3K27ac	56667194	56667392	NM_144576	COQ10A	6657	enhancer
rs59295315	12	56708576	rs2066819	56750204	0.961193	H3K4me3	56708407	56708605	NM_014255	CNPY2	1552	enhancer
rs79824801	12	56728137	rs2066819	56750204	0.961193	H3K36me3	56728003	56728201	NM_001127460	PAN2	-604	promoter
rs185890383	12	56671210	rs2066819	56750204	0.930218	H3K36me3	56671139	56671337	NM_144576	COQ10A	10569	enhancer
rs58852079	12	56706922	rs2066819	56750204	0.961193	H3K36me3	56706897	56707095	NM_014255	CNPY2	3206	enhancer
rs2306694	12	56680636	rs2066819	56750204	0.961193	H3K27ac	56680462	56680660	NM_004077	CS	13539	enhancer
rs2306693	12	56680531	rs2066819	56750204	0.936791	H3K4me1	56680342	56680540	NM_004077	CS	13644	enhancer
rs78121408	12	56684798	rs2066819	56750204	0.936791	H3K4me1	56684632	56684830	NM_004077	CS	9377	enhancer
rs11171806	12	56733531	rs2066819	56750204	0.961193	H3K36me3	56733365	56733563	NM_016584	IL23A	869	exonic
rs58852079	12	56706922	rs2066819	56750204	0.961193	H3K4me1	56706746	56706944	NM_014255	CNPY2	3206	enhancer
rs11575229	12	56750737	rs2066819	56750204	1	H3K4me3	56750556	56750754	NM_005419	STAT2	3300	enhancer
rs77768890	12	56725121	rs2066819	56750204	0.961193	H3K4me1	56724934	56725132	NM_001127460	PAN2	2412	enhancer
rs77768890	12	56725121	rs2066819	56750204	0.961193	H3K36me3	56724967	56725165	NM_001127460	PAN2	2412	enhancer
rs11171806	12	56733531	rs2066819	56750204	0.961193	H3K4me1	56733369	56733567	NM_016584	IL23A	869	exonic
rs17118431	12	56667100	rs2066819	56750204	0.930877	H3K4me1	56667064	56667262	NM_144576	COQ10A	6459	enhancer
rs79750959	12	56702012	rs2066819	56750204	0.961193	H3K4me3	56701954	56702152	NM_004077	CS	-7837	enhancer
rs59295315	12	56708576	rs2066819	56750204	0.961193	H3K27me3	56708473	56708671	NM_014255	CNPY2	1552	enhancer
rs2291361	12	56717805	rs2066819	56750204	0.961193	H3K36me3	56717626	56717824	NM_014255	CNPY2	-7677	enhancer
rs57870697	12	56752874	rs2066819	56750204	1	H3K4me3	56752688	56752886	NM_005419	STAT2	1163	enhancer
rs11171806	12	56733531	rs2066819	56750204	0.961193	H3K27me3	56733411	56733609	NM_016584	IL23A	869	exonic
rs75598973	12	56746558	rs2066819	56750204	1	H3K4me1	56746519	56746717	NM_005419	STAT2	7479	enhancer
rs11575224	12	56752154	rs2066819	56750204	1	H3K4me3	56752095	56752293	NM_005419	STAT2	1883	enhancer
rs77853814	12	56687572	rs2066819	56750204	0.954978	H3K27me3	56687562	56687760	NM_004077	CS	6603	enhancer
rs11575231	12	56744445	rs2066819	56750204	0.993466	H3K36me3	56744255	56744453	NM_005419	STAT2	9592	transcribed
rs144487456	12	56677261	rs2066819	56750204	0.961193	H3K27ac	56677144	56677342	NM_144576	COQ10A	16620	enhancer
rs79824801	12	56728137	rs2066819	56750204	0.961193	H3K27ac	56727959	56728157	NM_001127460	PAN2	-604	promoter
rs1802236	12	56679751	rs2066819	56750204	0.936791	H3K4me3	56679651	56679849	NM_004077	CS	14424	exonic
rs79824801	12	56728137	rs2066819	56750204	0.961193	H3K4me1	56727962	56728160	NM_001127460	PAN2	-604	promoter
rs871130	12	56648777	rs2066819	56750204	0.948403	H3K4me3	56648604	56648802	NM_173595	ANKRD52	3366	enhancer
rs59295315	12	56708576	rs2066819	56750204	0.961193	H3K4me1	56708487	56708685	NM_014255	CNPY2	1552	enhancer
rs11171803	12	56718422	rs2066819	56750204	0.941831	H3K27ac	56718282	56718480	NM_014255	CNPY2	-8294	exonic
rs57870697	12	56752874	rs2066819	56750204	1	H3K27ac	56752827	56753025	NM_005419	STAT2	1163	enhancer
rs11171806	12	56733531	rs2066819	56750204	0.961193	H3K27ac	56733387	56733585	NM_016584	IL23A	869	exonic
rs79436528	12	56686997	rs2066819	56750204	0.961193	H3K4me3	56686866	56687064	NM_004077	CS	7178	enhancer
rs79436528	12	56686997	rs2066819	56750204	0.961193	H3K36me3	56686805	56687003	NM_004077	CS	7178	enhancer
rs79436528	12	56686997	rs2066819	56750204	0.961193	H3K27me3	56686899	56687097	NM_004077	CS	7178	enhancer
rs75598973	12	56746558	rs2066819	56750204	1	H3K36me3	56746420	56746618	NM_005419	STAT2	7479	enhancer
rs77768890	12	56725121	rs2066819	56750204	0.961193	H3K27me3	56724963	56725161	NM_001127460	PAN2	2412	enhancer
rs138540086	12	56653294	rs2066819	56750204	0.961193	H3K4me1	56653221	56653419	NM_173595	ANKRD52	-1151	enhancer
rs59295315	12	56708576	rs2066819	56750204	0.961193	H3K36me3	56708413	56708611	NM_014255	CNPY2	1552	enhancer
rs2291361	12	56717805	rs2066819	56750204	0.961193	H3K4me3	56717709	56717907	NM_014255	CNPY2	-7677	enhancer
rs79750959	12	56702012	rs2066819	56750204	0.961193	H3K36me3	56701933	56702131	NM_004077	CS	-7837	enhancer
rs871130	12	56648777	rs2066819	56750204	0.948403	H3K27me3	56648671	56648869	NM_173595	ANKRD52	3366	enhancer
rs60913149	12	56643684	rs2066819	56750204	0.936205	H3K4me3	56643629	56643827	NM_173595	ANKRD52	8459	transcribed
rs77853814	12	56687572	rs2066819	56750204	0.954978	H3K4me3	56687479	56687677	NM_004077	CS	6603	enhancer
rs77447765	12	56690662	rs2066819	56750204	0.930877	H3K36me3	56690558	56690756	NM_004077	CS	3513	enhancer
rs11171803	12	56718422	rs2066819	56750204	0.941831	H3K4me3	56718310	56718508	NM_014255	CNPY2	-8294	exonic
rs11575224	12	56752154	rs2066819	56750204	1	H3K36me3	56752154	56752352	NM_005419	STAT2	1883	enhancer
rs41392645	12	56696742	rs2066819	56750204	0.930877	H3K4me3	56696599	56696797	NM_004077	CS	-2567	enhancer
rs744051	12	56667298	rs2066819	56750204	0.961193	H3K27me3	56667180	56667378	NM_144576	COQ10A	6657	enhancer
rs148874097	12	56747744	rs2066819	56750204	1	H3K36me3	56747546	56747744	NM_005419	STAT2	6293	transcribed
rs144487456	12	56677261	rs2066819	56750204	0.961193	H3K36me3	56677194	56677392	NM_144576	COQ10A	16620	enhancer
rs2291361	12	56717805	rs2066819	56750204	0.961193	H3K27me3	56717711	56717909	NM_014255	CNPY2	-7677	enhancer
rs1802236	12	56679751	rs2066819	56750204	0.936791	H3K27ac	56679708	56679906	NM_004077	CS	14424	exonic
rs1802236	12	56679751	rs2066819	56750204	0.936791	H3K36me3	56679553	56679751	NM_004077	CS	14424	exonic
rs149209614	12	56723586	rs2066819	56750204	0.930877	H3K4me1	56723529	56723727	NM_001127460	PAN2	3947	enhancer
rs140488289	12	56687459	rs2066819	56750204	0.930877	H3K27ac	56687417	56687615	NM_004077	CS	6716	enhancer
rs77447765	12	56690662	rs2066819	56750204	0.930877	H3K27ac	56690501	56690699	NM_004077	CS	3513	enhancer
rs75265219	12	56640341	rs2066819	56750204	0.936205	H3K4me3	56640226	56640424	NM_173595	ANKRD52	11802	enhancer
rs77853814	12	56687572	rs2066819	56750204	0.954978	H3K27ac	56687417	56687615	NM_004077	CS	6603	enhancer
rs116934693	12	56696545	rs2066819	56750204	0.925034	H3K4me1	56696483	56696681	NM_004077	CS	-2370	enhancer
rs41392645	12	56696742	rs2066819	56750204	0.930877	H3K27ac	56696722	56696920	NM_004077	CS	-2567	enhancer
rs11575231	12	56744445	rs2066819	56750204	0.993466	H3K27me3	56744275	56744473	NM_005419	STAT2	9592	transcribed
rs744051	12	56667298	rs2066819	56750204	0.961193	H3K4me3	56667213	56667411	NM_144576	COQ10A	6657	enhancer
rs150931789	12	56678335	rs2066819	56750204	0.961193	H3K36me3	56678218	56678416	NM_004077	CS	15840	enhancer
rs2371454	12	56647243	rs2066819	56750204	0.948403	H3K36me3	56647090	56647288	NM_173595	ANKRD52	4900	transcribed
rs41423244	12	56693520	rs2066819	56750204	0.961193	H3K27ac	56693328	56693526	NM_004077	CS	655	enhancer
rs41423244	12	56693520	rs2066819	56750204	0.961193	H3K4me3	56693334	56693532	NM_004077	CS	655	enhancer
rs185890383	12	56671210	rs2066819	56750204	0.930218	H3K4me1	56671179	56671377	NM_144576	COQ10A	10569	enhancer
rs117683816	12	56638267	rs2066819	56750204	0.936205	H3K36me3	56638096	56638294	NM_173595	ANKRD52	13876	transcribed
rs138540086	12	56653294	rs2066819	56750204	0.961193	H3K4me3	56653149	56653347	NM_173595	ANKRD52	-1151	enhancer
rs149241310	12	56653560	rs2066819	56750204	0.954978	H3K4me1	56653397	56653595	NM_173595	ANKRD52	-1417	enhancer
rs149209614	12	56723586	rs2066819	56750204	0.930877	H3K4me3	56723419	56723617	NM_001127460	PAN2	3947	enhancer
rs60542959	12	56660905	rs2066819	56750204	0.961193	H3K36me3	56660765	56660963	NM_144576	COQ10A	264	exonic
rs77853814	12	56687572	rs2066819	56750204	0.954978	H3K36me3	56687548	56687746	NM_004077	CS	6603	enhancer
rs78121408	12	56684798	rs2066819	56750204	0.936791	H3K36me3	56684620	56684818	NM_004077	CS	9377	enhancer
rs145286577	12	56715584	rs2066819	56750204	0.961193	H3K36me3	56715473	56715671	NM_014255	CNPY2	-5456	transcribed
rs143405823	12	56723719	rs2066819	56750204	0.961193	H3K4me3	56723634	56723832	NM_001127460	PAN2	3814	enhancer
rs150931789	12	56678335	rs2066819	56750204	0.961193	H3K27ac	56678199	56678397	NM_004077	CS	15840	enhancer
rs74496027	12	56726340	rs2066819	56750204	0.930877	H3K4me1	56726153	56726351	NM_001127460	PAN2	1193	enhancer
rs1802236	12	56679751	rs2066819	56750204	0.936791	H3K4me1	56679641	56679839	NM_004077	CS	14424	exonic
rs871130	12	56648777	rs2066819	56750204	0.948403	H3K36me3	56648614	56648812	NM_173595	ANKRD52	3366	enhancer
rs57870697	12	56752874	rs2066819	56750204	1	H3K4me1	56752698	56752896	NM_005419	STAT2	1163	enhancer
rs60913149	12	56643684	rs2066819	56750204	0.936205	H3K36me3	56643495	56643693	NM_173595	ANKRD52	8459	transcribed
rs2306693	12	56680531	rs2066819	56750204	0.936791	H3K36me3	56680527	56680725	NM_004077	CS	13644	enhancer
rs77447765	12	56690662	rs2066819	56750204	0.930877	H3K4me1	56690471	56690669	NM_004077	CS	3513	enhancer
rs11575224	12	56752154	rs2066819	56750204	1	H3K4me1	56752091	56752289	NM_005419	STAT2	1883	enhancer
rs79436528	12	56686997	rs2066819	56750204	0.961193	H3K4me1	56686823	56687021	NM_004077	CS	7178	enhancer
rs41392645	12	56696742	rs2066819	56750204	0.930877	H3K27me3	56696658	56696856	NM_004077	CS	-2567	enhancer
rs75598973	12	56746558	rs2066819	56750204	1	H3K27ac	56746486	56746684	NM_005419	STAT2	7479	enhancer
rs11575229	12	56750737	rs2066819	56750204	1	H3K4me1	56750710	56750908	NM_005419	STAT2	3300	enhancer
rs143405823	12	56723719	rs2066819	56750204	0.961193	H3K4me1	56723529	56723727	NM_001127460	PAN2	3814	enhancer
rs78149779	12	56694817	rs2066819	56750204	0.930877	H3K4me3	56694677	56694875	NM_004077	CS	-642	promoter
rs59811639	12	56695954	rs2066819	56750204	0.961193	H3K4me1	56695762	56695960	NM_004077	CS	-1779	enhancer
rs2066807	12	56740682	rs2066819	56750204	0.936791	H3K4me1	56740551	56740749	NM_016584	IL23A	8020	exonic
rs57870697	12	56752874	rs2066819	56750204	1	H3K36me3	56752681	56752879	NM_005419	STAT2	1163	enhancer
rs75265219	12	56640341	rs2066819	56750204	0.936205	H3K27me3	56640188	56640386	NM_173595	ANKRD52	11802	enhancer
rs140488289	12	56687459	rs2066819	56750204	0.930877	H3K4me1	56687324	56687522	NM_004077	CS	6716	enhancer
rs116849218	12	56683975	rs2066819	56750204	0.961193	H3K4me3	56683971	56684169	NM_004077	CS	10200	enhancer
rs138540086	12	56653294	rs2066819	56750204	0.961193	H3K27me3	56653279	56653477	NM_173595	ANKRD52	-1151	enhancer
rs2066818	12	56753822	rs2066819	56750204	0.986854	H3K36me3	56753710	56753908	NM_005419	STAT2	215	enhancer
rs2066818	12	56753822	rs2066819	56750204	0.986854	H3K27ac	56753762	56753960	NM_005419	STAT2	215	enhancer
rs57279772	12	56698960	rs2066819	56750204	0.961193	H3K27me3	56698765	56698963	NM_004077	CS	-4785	enhancer
rs150955176	12	56706421	rs2066819	56750204	0.961193	H3K36me3	56706299	56706497	NM_014255	CNPY2	3707	transcribed
rs149980726	12	56656265	rs2066819	56750204	0.961193	H3K4me1	56656145	56656343	NM_173595	ANKRD52	-4122	enhancer
rs77131854	12	56664231	rs2066819	56750204	0.961193	H3K36me3	56664045	56664243	NM_144576	COQ10A	3590	transcribed
rs77131854	12	56664231	rs2066819	56750204	0.961193	H3K27me3	56664152	56664350	NM_144576	COQ10A	3590	transcribed
rs117683816	12	56638267	rs2066819	56750204	0.936205	H3K27me3	56638124	56638322	NM_173595	ANKRD52	13876	transcribed
rs11171803	12	56718422	rs2066819	56750204	0.941831	H3K36me3	56718266	56718464	NM_014255	CNPY2	-8294	exonic
rs149241310	12	56653560	rs2066819	56750204	0.954978	H3K36me3	56653443	56653641	NM_173595	ANKRD52	-1417	enhancer
rs111580405	12	56739557	rs2066819	56750204	0.930877	H3K4me3	56739466	56739664	NM_016584	IL23A	6895	enhancer
rs149209614	12	56723586	rs2066819	56750204	0.930877	H3K27me3	56723397	56723595	NM_001127460	PAN2	3947	enhancer
rs41392645	12	56696742	rs2066819	56750204	0.930877	H3K36me3	56696597	56696795	NM_004077	CS	-2567	enhancer
rs57279772	12	56698960	rs2066819	56750204	0.961193	H3K4me1	56698921	56699119	NM_004077	CS	-4785	enhancer
rs75598973	12	56746558	rs2066819	56750204	1	H3K27me3	56746429	56746627	NM_005419	STAT2	7479	enhancer
rs11575232	12	56744422	rs2066819	56750204	0.993466	H3K36me3	56744226	56744424	NM_005419	STAT2	9615	transcribed
rs78149779	12	56694817	rs2066819	56750204	0.930877	H3K27ac	56694641	56694839	NM_004077	CS	-642	promoter
rs17118431	12	56667100	rs2066819	56750204	0.930877	H3K4me3	56666910	56667108	NM_144576	COQ10A	6459	enhancer
rs138479608	12	56653914	rs2066819	56750204	0.961193	H3K4me1	56653824	56654022	NM_173595	ANKRD52	-1771	enhancer
rs75265219	12	56640341	rs2066819	56750204	0.936205	H3K27ac	56640202	56640400	NM_173595	ANKRD52	11802	enhancer
rs2371454	12	56647243	rs2066819	56750204	0.948403	H3K4me3	56647096	56647294	NM_173595	ANKRD52	4900	transcribed
rs111580405	12	56739557	rs2066819	56750204	0.930877	H3K36me3	56739476	56739674	NM_016584	IL23A	6895	enhancer
rs77853814	12	56687572	rs2066819	56750204	0.954978	H3K4me1	56687485	56687683	NM_004077	CS	6603	enhancer
rs111580405	12	56739557	rs2066819	56750204	0.930877	H3K27me3	56739554	56739752	NM_016584	IL23A	6895	enhancer
rs116849218	12	56683975	rs2066819	56750204	0.961193	H3K27me3	56683853	56684051	NM_004077	CS	10200	enhancer
rs41392645	12	56696742	rs2066819	56750204	0.930877	H3K4me1	56696579	56696777	NM_004077	CS	-2567	enhancer
rs2066818	12	56753822	rs2066819	56750204	0.986854	H3K4me3	56753629	56753827	NM_005419	STAT2	215	enhancer
rs118130855	12	56677979	rs2066819	56750204	0.961193	H3K36me3	56677929	56678127	NM_004077	CS	16196	transcribed
rs2291361	12	56717805	rs2066819	56750204	0.961193	H3K4me1	56717634	56717832	NM_014255	CNPY2	-7677	enhancer
rs59626664	12	56636975	rs2066819	56750204	0.936205	H3K36me3	56636860	56637058	NM_173596	SLC39A5	13156	exonic
rs78495928	12	56635080	rs2066819	56750204	0.930218	H3K4me3	56635000	56635198	NM_173596	SLC39A5	11261	transcribed
rs41363748	12	56696056	rs2066819	56750204	0.948841	H3K4me1	56695912	56696110	NM_004077	CS	-1881	enhancer
rs74673257	12	56638077	rs2066819	56750204	0.936205	H3K36me3	56637919	56638117	NM_173595	ANKRD52	14066	transcribed
rs149241310	12	56653560	rs2066819	56750204	0.954978	H3K4me3	56653395	56653593	NM_173595	ANKRD52	-1417	enhancer
rs112931321	12	56667894	rs2066819	56750204	0.930877	H3K36me3	56667796	56667994	NM_144576	COQ10A	7253	enhancer
rs60542959	12	56660905	rs2066819	56750204	0.961193	H3K4me1	56660787	56660985	NM_144576	COQ10A	264	exonic
rs79101914	12	56729739	rs2066819	56750204	0.961193	H3K4me3	56729554	56729752	NM_001127460	PAN2	-2206	enhancer
rs116849218	12	56683975	rs2066819	56750204	0.961193	H3K36me3	56683958	56684156	NM_004077	CS	10200	enhancer
rs76745316	12	56627652	rs2066819	56750204	0.89682	H3K4me1	56627594	56627792	NM_173596	SLC39A5	3833	enhancer
rs11575229	12	56750737	rs2066819	56750204	1	H3K36me3	56750589	56750787	NM_005419	STAT2	3300	enhancer
rs143405823	12	56723719	rs2066819	56750204	0.961193	H3K27me3	56723650	56723848	NM_001127460	PAN2	3814	enhancer
rs79718165	12	56644251	rs2066819	56750204	0.948403	H3K27me3	56644063	56644261	NM_173595	ANKRD52	7892	transcribed
rs79750959	12	56702012	rs2066819	56750204	0.961193	H3K4me1	56702000	56702198	NM_004077	CS	-7837	enhancer
rs41423244	12	56693520	rs2066819	56750204	0.961193	H3K36me3	56693438	56693636	NM_004077	CS	655	enhancer
rs117305040	12	56657888	rs2066819	56750204	0.961193	H3K36me3	56657763	56657961	NM_144576	COQ10A	-2753	enhancer
rs76430365	12	56699993	rs2066819	56750204	0.961193	H3K27ac	56699887	56700085	NM_004077	CS	-5818	enhancer
rs74496027	12	56726340	rs2066819	56750204	0.930877	H3K36me3	56726237	56726435	NM_001127460	PAN2	1193	enhancer
rs59811639	12	56695954	rs2066819	56750204	0.961193	H3K36me3	56695951	56696149	NM_004077	CS	-1779	enhancer
rs57137641	12	56741228	rs2066819	56750204	0.942779	H3K27me3	56741212	56741410	NM_016584	IL23A	8566	enhancer
rs11575248	12	56735990	rs2066819	56750204	0.961193	H3K4me1	56735936	56736134	NM_016584	IL23A	3328	enhancer
rs41363748	12	56696056	rs2066819	56750204	0.948841	H3K27me3	56695905	56696103	NM_004077	CS	-1881	enhancer
rs150955176	12	56706421	rs2066819	56750204	0.961193	H3K4me3	56706301	56706499	NM_014255	CNPY2	3707	transcribed
rs79718165	12	56644251	rs2066819	56750204	0.948403	H3K36me3	56644071	56644269	NM_173595	ANKRD52	7892	transcribed
rs138155346	12	56672106	rs2066819	56750204	0.961193	H3K36me3	56671978	56672176	NM_144576	COQ10A	11465	transcribed
rs112931321	12	56667894	rs2066819	56750204	0.930877	H3K4me3	56667812	56668010	NM_144576	COQ10A	7253	enhancer
rs138479608	12	56653914	rs2066819	56750204	0.961193	H3K36me3	56653748	56653946	NM_173595	ANKRD52	-1771	enhancer
rs60542959	12	56660905	rs2066819	56750204	0.961193	H3K4me3	56660720	56660918	NM_144576	COQ10A	264	exonic
rs57137641	12	56741228	rs2066819	56750204	0.942779	H3K27ac	56741071	56741269	NM_016584	IL23A	8566	enhancer
rs76430365	12	56699993	rs2066819	56750204	0.961193	H3K36me3	56699820	56700018	NM_004077	CS	-5818	enhancer
rs57279772	12	56698960	rs2066819	56750204	0.961193	H3K36me3	56698830	56699028	NM_004077	CS	-4785	enhancer
rs78121408	12	56684798	rs2066819	56750204	0.936791	H3K27ac	56684604	56684802	NM_004077	CS	9377	enhancer
rs79101914	12	56729739	rs2066819	56750204	0.961193	H3K27me3	56729569	56729767	NM_001127460	PAN2	-2206	enhancer
rs78495928	12	56635080	rs2066819	56750204	0.930218	H3K36me3	56634897	56635095	NM_173596	SLC39A5	11261	transcribed
rs11575232	12	56744422	rs2066819	56750204	0.993466	H3K27me3	56744275	56744473	NM_005419	STAT2	9615	transcribed
rs75265219	12	56640341	rs2066819	56750204	0.936205	H3K36me3	56640147	56640345	NM_173595	ANKRD52	11802	enhancer
rs78149779	12	56694817	rs2066819	56750204	0.930877	H3K27me3	56694733	56694931	NM_004077	CS	-642	promoter
rs41363748	12	56696056	rs2066819	56750204	0.948841	H3K4me3	56695916	56696114	NM_004077	CS	-1881	enhancer
rs76745316	12	56627652	rs2066819	56750204	0.89682	H3K27me3	56627578	56627776	NM_173596	SLC39A5	3833	enhancer
rs77032009	12	56679971	rs2066819	56750204	0.936791	H3K27ac	56679900	56680098	NM_004077	CS	14204	enhancer
rs77032009	12	56679971	rs2066819	56750204	0.936791	H3K4me3	56679810	56680008	NM_004077	CS	14204	enhancer
rs11171803	12	56718422	rs2066819	56750204	0.941831	H3K4me1	56718303	56718501	NM_014255	CNPY2	-8294	exonic
rs11575229	12	56750737	rs2066819	56750204	1	H3K27me3	56750589	56750787	NM_005419	STAT2	3300	enhancer
rs74496027	12	56726340	rs2066819	56750204	0.930877	H3K4me3	56726228	56726426	NM_001127460	PAN2	1193	enhancer
rs75598973	12	56746558	rs2066819	56750204	1	H3K4me3	56746515	56746713	NM_005419	STAT2	7479	enhancer
rs60192809	12	56701379	rs2066819	56750204	0.954978	H3K27ac	56701361	56701559	NM_004077	CS	-7204	enhancer
rs75754909	12	56726349	rs2066819	56750204	0.961193	H3K36me3	56726237	56726435	NM_001127460	PAN2	1184	enhancer
rs116934693	12	56696545	rs2066819	56750204	0.925034	H3K36me3	56696392	56696590	NM_004077	CS	-2370	enhancer
rs111580405	12	56739557	rs2066819	56750204	0.930877	H3K4me1	56739475	56739673	NM_016584	IL23A	6895	enhancer
rs78149779	12	56694817	rs2066819	56750204	0.930877	H3K4me1	56694632	56694830	NM_004077	CS	-642	promoter
rs76745316	12	56627652	rs2066819	56750204	0.89682	H3K36me3	56627587	56627785	NM_173596	SLC39A5	3833	enhancer
rs117305040	12	56657888	rs2066819	56750204	0.961193	H3K4me1	56657768	56657966	NM_144576	COQ10A	-2753	enhancer
rs2066818	12	56753822	rs2066819	56750204	0.986854	H3K4me1	56753638	56753836	NM_005419	STAT2	215	enhancer
rs77032009	12	56679971	rs2066819	56750204	0.936791	H3K36me3	56679773	56679971	NM_004077	CS	14204	enhancer
rs112931321	12	56667894	rs2066819	56750204	0.930877	H3K27ac	56667863	56668061	NM_144576	COQ10A	7253	enhancer
rs59811639	12	56695954	rs2066819	56750204	0.961193	H3K4me3	56695778	56695976	NM_004077	CS	-1779	enhancer
rs57137641	12	56741228	rs2066819	56750204	0.942779	H3K4me1	56741077	56741275	NM_016584	IL23A	8566	enhancer
rs75754909	12	56726349	rs2066819	56750204	0.961193	H3K4me1	56726153	56726351	NM_001127460	PAN2	1184	enhancer
rs59811639	12	56695954	rs2066819	56750204	0.961193	H3K27ac	56695788	56695986	NM_004077	CS	-1779	enhancer
rs57137641	12	56741228	rs2066819	56750204	0.942779	H3K36me3	56741081	56741279	NM_016584	IL23A	8566	enhancer
rs2066807	12	56740682	rs2066819	56750204	0.936791	H3K27me3	56740636	56740834	NM_016584	IL23A	8020	exonic
rs76466034	12	56719450	rs2066819	56750204	0.961193	H3K4me3	56719375	56719573	NM_001127460	PAN2	8083	enhancer
rs57367440	12	56745788	rs2066819	56750204	0.987014	H3K4me1	56745667	56745865	NM_005419	STAT2	8249	enhancer
rs78121408	12	56684798	rs2066819	56750204	0.936791	H3K4me3	56684674	56684872	NM_004077	CS	9377	enhancer
rs41423244	12	56693520	rs2066819	56750204	0.961193	H3K4me1	56693401	56693599	NM_004077	CS	655	enhancer
rs60542959	12	56660905	rs2066819	56750204	0.961193	H3K27me3	56660747	56660945	NM_144576	COQ10A	264	exonic
rs78121408	12	56684798	rs2066819	56750204	0.936791	H3K27me3	56684689	56684887	NM_004077	CS	9377	enhancer
rs184104056	12	56688237	rs2066819	56750204	0.961193	H3K36me3	56688103	56688301	NM_004077	CS	5938	transcribed
rs184104056	12	56688237	rs2066819	56750204	0.961193	H3K4me3	56688175	56688373	NM_004077	CS	5938	transcribed
rs79101914	12	56729739	rs2066819	56750204	0.961193	H3K4me1	56729706	56729904	NM_001127460	PAN2	-2206	enhancer
rs77032009	12	56679971	rs2066819	56750204	0.936791	H3K4me1	56679874	56680072	NM_004077	CS	14204	enhancer
rs60192809	12	56701379	rs2066819	56750204	0.954978	H3K4me3	56701201	56701399	NM_004077	CS	-7204	enhancer
rs76466034	12	56719450	rs2066819	56750204	0.961193	H3K27me3	56719259	56719457	NM_001127460	PAN2	8083	enhancer
rs75754909	12	56726349	rs2066819	56750204	0.961193	H3K4me3	56726228	56726426	NM_001127460	PAN2	1184	enhancer
rs41363748	12	56696056	rs2066819	56750204	0.948841	H3K27ac	56695901	56696099	NM_004077	CS	-1881	enhancer
rs76466034	12	56719450	rs2066819	56750204	0.961193	H3K4me1	56719267	56719465	NM_001127460	PAN2	8083	enhancer
rs41363748	12	56696056	rs2066819	56750204	0.948841	H3K36me3	56695951	56696149	NM_004077	CS	-1881	enhancer
rs182963805	12	56671147	rs2066819	56750204	0.961193	H3K36me3	56671139	56671337	NM_144576	COQ10A	10506	transcribed
rs76745316	12	56627652	rs2066819	56750204	0.89682	H3K4me3	56627514	56627712	NM_173596	SLC39A5	3833	enhancer
rs59917308	12	56658708	rs2066819	56750204	0.948841	H3K27me3	56658542	56658740	NM_144576	COQ10A	-1933	repressed
rs59811639	12	56695954	rs2066819	56750204	0.961193	H3K27me3	56695823	56696021	NM_004077	CS	-1779	enhancer
rs60542959	12	56660905	rs2066819	56750204	0.961193	H3K27ac	56660723	56660921	NM_144576	COQ10A	264	exonic
rs116849218	12	56683975	rs2066819	56750204	0.961193	H3K4me1	56683966	56684164	NM_004077	CS	10200	enhancer
rs76466034	12	56719450	rs2066819	56750204	0.961193	H3K36me3	56719294	56719492	NM_001127460	PAN2	8083	enhancer
rs2066807	12	56740682	rs2066819	56750204	0.936791	H3K36me3	56740652	56740850	NM_016584	IL23A	8020	exonic
rs3212219	5	158754461	rs2082412	158717789	0.815837	H3K4me1	158754351	158754549	NM_002187	IL12B	3020	enhancer
rs3213097	5	158748679	rs2082412	158717789	0.842084	H3K36me3	158748591	158748789	NM_002187	IL12B	8802	enhancer
rs3181218	5	158752146	rs2082412	158717789	0.823159	H3K27me3	158751953	158752151	NM_002187	IL12B	5335	transcribed
rs3212227	5	158742950	rs2082412	158717789	0.845334	H3K27me3	158742927	158743125	NM_002187	IL12B	14531	enhancer
rs3181217	5	158752270	rs2082412	158717789	0.822341	H3K36me3	158752209	158752407	NM_002187	IL12B	5211	enhancer
rs3213097	5	158748679	rs2082412	158717789	0.842084	H3K4me3	158748613	158748811	NM_002187	IL12B	8802	enhancer
rs3212220	5	158754195	rs2082412	158717789	0.815837	H3K27me3	158754122	158754320	NM_002187	IL12B	3286	enhancer
rs3213094	5	158750769	rs2082412	158717789	0.819095	H3K4me3	158750718	158750916	NM_002187	IL12B	6712	enhancer
rs3212219	5	158754461	rs2082412	158717789	0.815837	H3K27me3	158754338	158754536	NM_002187	IL12B	3020	enhancer
rs3212218	5	158754596	rs2082412	158717789	0.815837	H3K36me3	158754432	158754630	NM_002187	IL12B	2885	transcribed
rs3213097	5	158748679	rs2082412	158717789	0.842084	H3K4me1	158748521	158748719	NM_002187	IL12B	8802	enhancer
rs3212220	5	158754195	rs2082412	158717789	0.815837	H3K4me1	158754073	158754271	NM_002187	IL12B	3286	enhancer
rs3212218	5	158754596	rs2082412	158717789	0.815837	H3K27me3	158754525	158754723	NM_002187	IL12B	2885	transcribed
rs4921442	5	158694100	rs2082412	158717789	0.989791	H3K4me1	158694071	158694269	NM_145049	UBLCP1	4012	enhancer
rs10056599	5	158722910	rs2082412	158717789	0.988901	H3K36me3	158722768	158722966	NM_145049	UBLCP1	32822	transcribed
rs3213094	5	158750769	rs2082412	158717789	0.819095	H3K4me1	158750614	158750812	NM_002187	IL12B	6712	enhancer
rs7730390	5	158730792	rs2082412	158717789	0.971978	H3K36me3	158730686	158730884	NM_002187	IL12B	26689	transcribed
rs10072923	5	158735776	rs2082412	158717789	0.966037	H3K4me3	158735640	158735838	NM_002187	IL12B	21705	enhancer
rs3212219	5	158754461	rs2082412	158717789	0.815837	H3K36me3	158754432	158754630	NM_002187	IL12B	3020	enhancer
rs10072923	5	158735776	rs2082412	158717789	0.966037	H3K4me1	158735711	158735909	NM_002187	IL12B	21705	enhancer
rs3212217	5	158755130	rs2082412	158717789	0.823195	H3K4me3	158755127	158755325	NM_002187	IL12B	2351	enhancer
rs3181218	5	158752146	rs2082412	158717789	0.823159	H3K36me3	158751956	158752154	NM_002187	IL12B	5335	transcribed
rs3181217	5	158752270	rs2082412	158717789	0.822341	H3K4me1	158752189	158752387	NM_002187	IL12B	5211	enhancer
rs3213094	5	158750769	rs2082412	158717789	0.819095	H3K27me3	158750605	158750803	NM_002187	IL12B	6712	enhancer
rs3212219	5	158754461	rs2082412	158717789	0.815837	H3K27ac	158754270	158754468	NM_002187	IL12B	3020	enhancer
rs2421047	5	158746307	rs2082412	158717789	0.85484	H3K27me3	158746228	158746426	NM_002187	IL12B	11174	repressed
rs2288831	5	158750013	rs2082412	158717789	0.823159	H3K27me3	158749934	158750132	NM_002187	IL12B	7468	enhancer
rs3212227	5	158742950	rs2082412	158717789	0.845334	H3K4me3	158742883	158743081	NM_002187	IL12B	14531	enhancer
rs3181217	5	158752270	rs2082412	158717789	0.822341	H3K4me3	158752133	158752331	NM_002187	IL12B	5211	enhancer
rs3181217	5	158752270	rs2082412	158717789	0.822341	H3K27me3	158752223	158752421	NM_002187	IL12B	5211	enhancer
rs3212220	5	158754195	rs2082412	158717789	0.815837	H3K36me3	158754094	158754292	NM_002187	IL12B	3286	enhancer
rs3212227	5	158742950	rs2082412	158717789	0.845334	H3K4me1	158742925	158743123	NM_002187	IL12B	14531	enhancer
rs6859018	5	158736992	rs2082412	158717789	0.969437	H3K4me3	158736840	158737038	NM_002187	IL12B	20489	enhancer
rs4921442	5	158694100	rs2082412	158717789	0.989791	H3K36me3	158693985	158694183	NM_145049	UBLCP1	4012	enhancer
rs28409559	5	158723294	rs2082412	158717789	0.991468	H3K4me3	158723124	158723322	NM_145049	UBLCP1	33206	enhancer
rs112377695	5	158748012	rs2082412	158717789	0.842084	H3K36me3	158747891	158748089	NM_002187	IL12B	9469	enhancer
rs112377695	5	158748012	rs2082412	158717789	0.842084	H3K4me1	158747999	158748197	NM_002187	IL12B	9469	enhancer
rs3212218	5	158754596	rs2082412	158717789	0.815837	H3K4me3	158754472	158754670	NM_002187	IL12B	2885	transcribed
rs3212227	5	158742950	rs2082412	158717789	0.845334	H3K36me3	158742947	158743145	NM_002187	IL12B	14531	enhancer
rs10056599	5	158722910	rs2082412	158717789	0.988901	H3K4me3	158722806	158723004	NM_145049	UBLCP1	32822	transcribed
rs112377695	5	158748012	rs2082412	158717789	0.842084	H3K4me3	158748002	158748200	NM_002187	IL12B	9469	enhancer
rs112377695	5	158748012	rs2082412	158717789	0.842084	H3K27me3	158747877	158748075	NM_002187	IL12B	9469	enhancer
rs11135056	5	158687281	rs2082412	158717789	0.971886	H3K27me3	158687114	158687312	NM_145049	UBLCP1	-2807	enhancer
rs7730390	5	158730792	rs2082412	158717789	0.971978	H3K27me3	158730604	158730802	NM_002187	IL12B	26689	transcribed
rs28409559	5	158723294	rs2082412	158717789	0.991468	H3K27me3	158723142	158723340	NM_145049	UBLCP1	33206	enhancer
rs3181218	5	158752146	rs2082412	158717789	0.823159	H3K4me3	158752133	158752331	NM_002187	IL12B	5335	transcribed
rs4921442	5	158694100	rs2082412	158717789	0.989791	H3K27me3	158693907	158694105	NM_145049	UBLCP1	4012	enhancer
rs6859018	5	158736992	rs2082412	158717789	0.969437	H3K36me3	158736926	158737124	NM_002187	IL12B	20489	enhancer
rs3212217	5	158755130	rs2082412	158717789	0.823195	H3K27me3	158754954	158755152	NM_002187	IL12B	2351	enhancer
rs3212217	5	158755130	rs2082412	158717789	0.823195	H3K4me1	158755049	158755247	NM_002187	IL12B	2351	enhancer
rs10072923	5	158735776	rs2082412	158717789	0.966037	H3K27me3	158735615	158735813	NM_002187	IL12B	21705	enhancer
rs3212217	5	158755130	rs2082412	158717789	0.823195	H3K36me3	158754933	158755131	NM_002187	IL12B	2351	enhancer
rs28409559	5	158723294	rs2082412	158717789	0.991468	H3K4me1	158723207	158723405	NM_145049	UBLCP1	33206	enhancer
rs10056599	5	158722910	rs2082412	158717789	0.988901	H3K27me3	158722714	158722912	NM_145049	UBLCP1	32822	transcribed
rs4921442	5	158694100	rs2082412	158717789	0.989791	H3K4me3	158693959	158694157	NM_145049	UBLCP1	4012	enhancer
rs28409559	5	158723294	rs2082412	158717789	0.991468	H3K36me3	158723133	158723331	NM_145049	UBLCP1	33206	enhancer
rs6859018	5	158736992	rs2082412	158717789	0.969437	H3K4me1	158736982	158737180	NM_002187	IL12B	20489	enhancer
rs2288831	5	158750013	rs2082412	158717789	0.823159	H3K4me3	158749889	158750087	NM_002187	IL12B	7468	enhancer
rs2288831	5	158750013	rs2082412	158717789	0.823159	H3K4me1	158749834	158750032	NM_002187	IL12B	7468	enhancer
rs11135056	5	158687281	rs2082412	158717789	0.971886	H3K4me1	158687169	158687367	NM_145049	UBLCP1	-2807	enhancer
rs2421047	5	158746307	rs2082412	158717789	0.85484	H3K4me3	158746152	158746350	NM_002187	IL12B	11174	repressed
rs6859018	5	158736992	rs2082412	158717789	0.969437	H3K27me3	158736820	158737018	NM_002187	IL12B	20489	enhancer
rs3212220	5	158754195	rs2082412	158717789	0.815837	H3K4me3	158754068	158754266	NM_002187	IL12B	3286	enhancer
rs10072923	5	158735776	rs2082412	158717789	0.966037	H3K36me3	158735602	158735800	NM_002187	IL12B	21705	enhancer
rs11135056	5	158687281	rs2082412	158717789	0.971886	H3K36me3	158687123	158687321	NM_145049	UBLCP1	-2807	enhancer
rs12030107	1	67695398	rs2201841	67694202	0.996661	H3K4me3	67695363	67695561	NM_144701	IL23R	63230	enhancer
rs12030948	1	67701765	rs2201841	67694202	0.856534	H3K4me3	67701660	67701858	NM_144701	IL23R	69597	transcribed
rs12567232	1	67728018	rs2201841	67694202	0.963472	H3K27me3	67727872	67728070	NM_001559	IL12RB2	-45028	enhancer
rs12567232	1	67728018	rs2201841	67694202	0.963472	H3K4me3	67727836	67728034	NM_001559	IL12RB2	-45028	enhancer
rs12030948	1	67701765	rs2201841	67694202	0.856534	H3K36me3	67701658	67701856	NM_144701	IL23R	69597	transcribed
rs12030948	1	67701765	rs2201841	67694202	0.856534	H3K27me3	67701647	67701845	NM_144701	IL23R	69597	transcribed
rs4655529	1	67698909	rs2201841	67694202	0.986684	H3K4me3	67698802	67699000	NM_144701	IL23R	66741	enhancer
rs10889677	1	67725120	rs2201841	67694202	0.975057	H3K27me3	67725066	67725264	NM_001559	IL12RB2	-47926	enhancer
rs12567232	1	67728018	rs2201841	67694202	0.963472	H3K4me1	67727836	67728034	NM_001559	IL12RB2	-45028	enhancer
rs12567232	1	67728018	rs2201841	67694202	0.963472	H3K36me3	67727994	67728192	NM_001559	IL12RB2	-45028	enhancer
rs11465802	1	67685598	rs2201841	67694202	0.98255	H3K27me3	67685480	67685678	NM_144701	IL23R	53430	repressed
rs10889673	1	67713257	rs2201841	67694202	0.975891	H3K27me3	67713186	67713384	NM_001559	IL12RB2	-59789	enhancer
rs10889676	1	67722567	rs2201841	67694202	0.974232	H3K4me1	67722441	67722639	NM_001559	IL12RB2	-50479	enhancer
rs10889676	1	67722567	rs2201841	67694202	0.974232	H3K27me3	67722497	67722695	NM_001559	IL12RB2	-50479	enhancer
rs10889673	1	67713257	rs2201841	67694202	0.975891	H3K4me1	67713215	67713413	NM_001559	IL12RB2	-59789	enhancer
rs10889677	1	67725120	rs2201841	67694202	0.975057	H3K36me3	67724980	67725178	NM_001559	IL12RB2	-47926	enhancer
rs2180294	1	67709141	rs2201841	67694202	0.975891	H3K36me3	67708977	67709175	NM_001559	IL12RB2	-63905	enhancer
rs10889677	1	67725120	rs2201841	67694202	0.975057	H3K4me3	67724988	67725186	NM_001559	IL12RB2	-47926	enhancer
rs10889677	1	67725120	rs2201841	67694202	0.975057	H3K4me1	67725111	67725309	NM_001559	IL12RB2	-47926	enhancer
rs2180294	1	67709141	rs2201841	67694202	0.975891	H3K4me1	67709085	67709283	NM_001559	IL12RB2	-63905	enhancer
rs12030107	1	67695398	rs2201841	67694202	0.996661	H3K27me3	67695280	67695478	NM_144701	IL23R	63230	enhancer
rs11465802	1	67685598	rs2201841	67694202	0.98255	H3K4me3	67685417	67685615	NM_144701	IL23R	53430	repressed
rs12030107	1	67695398	rs2201841	67694202	0.996661	H3K4me1	67695225	67695423	NM_144701	IL23R	63230	enhancer
rs12030107	1	67695398	rs2201841	67694202	0.996661	H3K36me3	67695305	67695503	NM_144701	IL23R	63230	enhancer
rs1343152	1	67704332	rs2201841	67694202	0.853703	H3K4me3	67704282	67704480	NM_001559	IL12RB2	-68714	enhancer
rs35380856	1	67709650	rs2201841	67694202	0.975891	H3K27me3	67709454	67709652	NM_001559	IL12RB2	-63396	repressed
rs35380856	1	67709650	rs2201841	67694202	0.975891	H3K4me3	67709468	67709666	NM_001559	IL12RB2	-63396	repressed
rs4655529	1	67698909	rs2201841	67694202	0.986684	H3K4me1	67698744	67698942	NM_144701	IL23R	66741	enhancer
rs12031203	1	67696547	rs2201841	67694202	0.992494	H3K36me3	67696465	67696663	NM_144701	IL23R	64379	enhancer
rs12031203	1	67696547	rs2201841	67694202	0.992494	H3K27me3	67696354	67696552	NM_144701	IL23R	64379	enhancer
rs12031203	1	67696547	rs2201841	67694202	0.992494	H3K4me3	67696420	67696618	NM_144701	IL23R	64379	enhancer
rs12031203	1	67696547	rs2201841	67694202	0.992494	H3K4me1	67696391	67696589	NM_144701	IL23R	64379	enhancer
rs6686950	1	67697633	rs2201841	67694202	0.994159	H3K36me3	67697439	67697637	NM_144701	IL23R	65465	enhancer
rs6686950	1	67697633	rs2201841	67694202	0.994159	H3K27me3	67697524	67697722	NM_144701	IL23R	65465	enhancer
rs6686950	1	67697633	rs2201841	67694202	0.994159	H3K4me3	67697446	67697644	NM_144701	IL23R	65465	enhancer
rs6686950	1	67697633	rs2201841	67694202	0.994159	H3K4me1	67697590	67697788	NM_144701	IL23R	65465	enhancer
rs1343152	1	67704332	rs2201841	67694202	0.853703	H3K27me3	67704234	67704432	NM_001559	IL12RB2	-68714	enhancer
rs1343152	1	67704332	rs2201841	67694202	0.853703	H3K27ac	67704244	67704442	NM_001559	IL12RB2	-68714	enhancer
rs75851973	5	150464579	rs2233278	150467189	0.905437	H3K4me1	150464454	150464652	NM_001252391	TNIP1	2168	enhancer
rs75851973	5	150464579	rs2233278	150467189	0.905437	H3K4me3	150464403	150464601	NM_001252391	TNIP1	2168	enhancer
rs76462670	5	150478223	rs2233278	150467189	0.86769	H3K4me3	150478086	150478284	NM_001252391	TNIP1	-11476	enhancer
rs76462670	5	150478223	rs2233278	150467189	0.86769	H3K4me1	150478097	150478295	NM_001252391	TNIP1	-11476	enhancer
rs76956521	5	150464641	rs2233278	150467189	0.905437	H3K4me1	150464454	150464652	NM_001252391	TNIP1	2106	enhancer
rs79901336	5	150476675	rs2233278	150467189	0.853919	H3K4me1	150476500	150476698	NM_001252391	TNIP1	-9928	enhancer
rs74817271	5	150469973	rs2233278	150467189	0.901355	H3K4me3	150469792	150469990	NM_001252391	TNIP1	-3226	transcribed
rs146571698	5	150471878	rs2233278	150467189	0.914359	H3K4me1	150471770	150471968	NM_001252391	TNIP1	-5131	enhancer
rs76462670	5	150478223	rs2233278	150467189	0.86769	H3K36me3	150478198	150478396	NM_001252391	TNIP1	-11476	enhancer
rs76462670	5	150478223	rs2233278	150467189	0.86769	H3K27me3	150478060	150478258	NM_001252391	TNIP1	-11476	enhancer
rs74817271	5	150469973	rs2233278	150467189	0.901355	H3K36me3	150469832	150470030	NM_001252391	TNIP1	-3226	transcribed
rs146571698	5	150471878	rs2233278	150467189	0.914359	H3K4me3	150471686	150471884	NM_001252391	TNIP1	-5131	enhancer
rs76462670	5	150478223	rs2233278	150467189	0.86769	H3K27ac	150478074	150478272	NM_001252391	TNIP1	-11476	enhancer
rs146571698	5	150471878	rs2233278	150467189	0.914359	H3K36me3	150471779	150471977	NM_001252391	TNIP1	-5131	enhancer
rs76956521	5	150464641	rs2233278	150467189	0.905437	H3K4me3	150464444	150464642	NM_001252391	TNIP1	2106	enhancer
rs76956521	5	150464641	rs2233278	150467189	0.905437	H3K36me3	150464601	150464799	NM_001252391	TNIP1	2106	enhancer
rs2082412	5	158717789	rs2288831	158750013	0.823159	H3K36me3	158717694	158717892	NM_145049	UBLCP1	27701	enhancer
rs3212219	5	158754461	rs2288831	158750013	0.992254	H3K27ac	158754270	158754468	NM_002187	IL12B	3020	enhancer
rs10072923	5	158735776	rs2288831	158750013	0.841832	H3K4me1	158735711	158735909	NM_002187	IL12B	21705	enhancer
rs3213097	5	158748679	rs2288831	158750013	0.978463	H3K36me3	158748591	158748789	NM_002187	IL12B	8802	enhancer
rs3212227	5	158742950	rs2288831	158750013	0.975011	H3K27me3	158742927	158743125	NM_002187	IL12B	14531	enhancer
rs3212220	5	158754195	rs2288831	158750013	0.992254	H3K36me3	158754094	158754292	NM_002187	IL12B	3286	enhancer
rs2082412	5	158717789	rs2288831	158750013	0.823159	H3K27me3	158717597	158717795	NM_145049	UBLCP1	27701	enhancer
rs112377695	5	158748012	rs2288831	158750013	0.978463	H3K4me1	158747999	158748197	NM_002187	IL12B	9469	enhancer
rs6894567	5	158756968	rs2288831	158750013	0.851924	H3K36me3	158756807	158757005	NM_002187	IL12B	513	enhancer
rs3212219	5	158754461	rs2288831	158750013	0.992254	H3K27me3	158754338	158754536	NM_002187	IL12B	3020	enhancer
rs3212219	5	158754461	rs2288831	158750013	0.992254	H3K36me3	158754432	158754630	NM_002187	IL12B	3020	enhancer
rs2082412	5	158717789	rs2288831	158750013	0.823159	H3K4me3	158717702	158717900	NM_145049	UBLCP1	27701	enhancer
rs10056599	5	158722910	rs2288831	158750013	0.827031	H3K36me3	158722768	158722966	NM_145049	UBLCP1	32822	transcribed
rs11135056	5	158687281	rs2288831	158750013	0.80439	H3K36me3	158687123	158687321	NM_145049	UBLCP1	-2807	enhancer
rs3213097	5	158748679	rs2288831	158750013	0.978463	H3K4me3	158748613	158748811	NM_002187	IL12B	8802	enhancer
rs3212220	5	158754195	rs2288831	158750013	0.992254	H3K27me3	158754122	158754320	NM_002187	IL12B	3286	enhancer
rs6873335	5	158756791	rs2288831	158750013	0.851922	H3K4me1	158756679	158756877	NM_002187	IL12B	690	enhancer
rs6859018	5	158736992	rs2288831	158750013	0.845117	H3K27me3	158736820	158737018	NM_002187	IL12B	20489	enhancer
rs3212220	5	158754195	rs2288831	158750013	0.992254	H3K4me1	158754073	158754271	NM_002187	IL12B	3286	enhancer
rs4921442	5	158694100	rs2288831	158750013	0.813867	H3K4me1	158694071	158694269	NM_145049	UBLCP1	4012	enhancer
rs28409559	5	158723294	rs2288831	158750013	0.829358	H3K27me3	158723142	158723340	NM_145049	UBLCP1	33206	enhancer
rs2421047	5	158746307	rs2288831	158750013	0.962326	H3K27me3	158746228	158746426	NM_002187	IL12B	11174	repressed
rs6859018	5	158736992	rs2288831	158750013	0.845117	H3K4me3	158736840	158737038	NM_002187	IL12B	20489	enhancer
rs3212227	5	158742950	rs2288831	158750013	0.975011	H3K4me1	158742925	158743123	NM_002187	IL12B	14531	enhancer
rs3212218	5	158754596	rs2288831	158750013	0.992254	H3K4me3	158754472	158754670	NM_002187	IL12B	2885	transcribed
rs3212217	5	158755130	rs2288831	158750013	0.970703	H3K4me1	158755049	158755247	NM_002187	IL12B	2351	enhancer
rs3212227	5	158742950	rs2288831	158750013	0.975011	H3K36me3	158742947	158743145	NM_002187	IL12B	14531	enhancer
rs6873335	5	158756791	rs2288831	158750013	0.851922	H3K36me3	158756678	158756876	NM_002187	IL12B	690	enhancer
rs7730390	5	158730792	rs2288831	158750013	0.847614	H3K27me3	158730604	158730802	NM_002187	IL12B	26689	transcribed
rs4921442	5	158694100	rs2288831	158750013	0.813867	H3K36me3	158693985	158694183	NM_145049	UBLCP1	4012	enhancer
rs7730390	5	158730792	rs2288831	158750013	0.847614	H3K36me3	158730686	158730884	NM_002187	IL12B	26689	transcribed
rs3181217	5	158752270	rs2288831	158750013	0.999136	H3K4me1	158752189	158752387	NM_002187	IL12B	5211	enhancer
rs3213094	5	158750769	rs2288831	158750013	0.995687	H3K4me1	158750614	158750812	NM_002187	IL12B	6712	enhancer
rs4921442	5	158694100	rs2288831	158750013	0.813867	H3K4me3	158693959	158694157	NM_145049	UBLCP1	4012	enhancer
rs3212220	5	158754195	rs2288831	158750013	0.992254	H3K4me3	158754068	158754266	NM_002187	IL12B	3286	enhancer
rs10056599	5	158722910	rs2288831	158750013	0.827031	H3K27me3	158722714	158722912	NM_145049	UBLCP1	32822	transcribed
rs10056599	5	158722910	rs2288831	158750013	0.827031	H3K4me3	158722806	158723004	NM_145049	UBLCP1	32822	transcribed
rs11135056	5	158687281	rs2288831	158750013	0.80439	H3K4me1	158687169	158687367	NM_145049	UBLCP1	-2807	enhancer
rs6894567	5	158756968	rs2288831	158750013	0.851924	H3K4me1	158756812	158757010	NM_002187	IL12B	513	enhancer
rs6873335	5	158756791	rs2288831	158750013	0.851922	H3K27me3	158756608	158756806	NM_002187	IL12B	690	enhancer
rs6859018	5	158736992	rs2288831	158750013	0.845117	H3K36me3	158736926	158737124	NM_002187	IL12B	20489	enhancer
rs4921442	5	158694100	rs2288831	158750013	0.813867	H3K27me3	158693907	158694105	NM_145049	UBLCP1	4012	enhancer
rs2421047	5	158746307	rs2288831	158750013	0.962326	H3K4me3	158746152	158746350	NM_002187	IL12B	11174	repressed
rs2082412	5	158717789	rs2288831	158750013	0.823159	H3K4me1	158717656	158717854	NM_145049	UBLCP1	27701	enhancer
rs3181218	5	158752146	rs2288831	158750013	1	H3K27me3	158751953	158752151	NM_002187	IL12B	5335	transcribed
rs3181217	5	158752270	rs2288831	158750013	0.999136	H3K36me3	158752209	158752407	NM_002187	IL12B	5211	enhancer
rs112377695	5	158748012	rs2288831	158750013	0.978463	H3K4me3	158748002	158748200	NM_002187	IL12B	9469	enhancer
rs3212219	5	158754461	rs2288831	158750013	0.992254	H3K4me1	158754351	158754549	NM_002187	IL12B	3020	enhancer
rs112377695	5	158748012	rs2288831	158750013	0.978463	H3K27me3	158747877	158748075	NM_002187	IL12B	9469	enhancer
rs3212217	5	158755130	rs2288831	158750013	0.970703	H3K27me3	158754954	158755152	NM_002187	IL12B	2351	enhancer
rs730690	5	158756166	rs2288831	158750013	0.854519	H3K36me3	158756142	158756340	NM_002187	IL12B	1315	transcribed
rs6894567	5	158756968	rs2288831	158750013	0.851924	H3K27me3	158756821	158757019	NM_002187	IL12B	513	enhancer
rs3213094	5	158750769	rs2288831	158750013	0.995687	H3K4me3	158750718	158750916	NM_002187	IL12B	6712	enhancer
rs6859018	5	158736992	rs2288831	158750013	0.845117	H3K4me1	158736982	158737180	NM_002187	IL12B	20489	enhancer
rs28409559	5	158723294	rs2288831	158750013	0.829358	H3K4me1	158723207	158723405	NM_145049	UBLCP1	33206	enhancer
rs3212227	5	158742950	rs2288831	158750013	0.975011	H3K4me3	158742883	158743081	NM_002187	IL12B	14531	enhancer
rs10072923	5	158735776	rs2288831	158750013	0.841832	H3K27me3	158735615	158735813	NM_002187	IL12B	21705	enhancer
rs3181218	5	158752146	rs2288831	158750013	1	H3K36me3	158751956	158752154	NM_002187	IL12B	5335	transcribed
rs3181217	5	158752270	rs2288831	158750013	0.999136	H3K4me3	158752133	158752331	NM_002187	IL12B	5211	enhancer
rs3213094	5	158750769	rs2288831	158750013	0.995687	H3K27me3	158750605	158750803	NM_002187	IL12B	6712	enhancer
rs28409559	5	158723294	rs2288831	158750013	0.829358	H3K4me3	158723124	158723322	NM_145049	UBLCP1	33206	enhancer
rs3212217	5	158755130	rs2288831	158750013	0.970703	H3K36me3	158754933	158755131	NM_002187	IL12B	2351	enhancer
rs112377695	5	158748012	rs2288831	158750013	0.978463	H3K36me3	158747891	158748089	NM_002187	IL12B	9469	enhancer
rs3212217	5	158755130	rs2288831	158750013	0.970703	H3K4me3	158755127	158755325	NM_002187	IL12B	2351	enhancer
rs6873335	5	158756791	rs2288831	158750013	0.851922	H3K4me3	158756651	158756849	NM_002187	IL12B	690	enhancer
rs6894567	5	158756968	rs2288831	158750013	0.851924	H3K27ac	158756853	158757051	NM_002187	IL12B	513	enhancer
rs28409559	5	158723294	rs2288831	158750013	0.829358	H3K36me3	158723133	158723331	NM_145049	UBLCP1	33206	enhancer
rs3212218	5	158754596	rs2288831	158750013	0.992254	H3K36me3	158754432	158754630	NM_002187	IL12B	2885	transcribed
rs11135056	5	158687281	rs2288831	158750013	0.80439	H3K27me3	158687114	158687312	NM_145049	UBLCP1	-2807	enhancer
rs3181217	5	158752270	rs2288831	158750013	0.999136	H3K27me3	158752223	158752421	NM_002187	IL12B	5211	enhancer
rs3213097	5	158748679	rs2288831	158750013	0.978463	H3K4me1	158748521	158748719	NM_002187	IL12B	8802	enhancer
rs730690	5	158756166	rs2288831	158750013	0.854519	H3K27me3	158756037	158756235	NM_002187	IL12B	1315	transcribed
rs10072923	5	158735776	rs2288831	158750013	0.841832	H3K4me3	158735640	158735838	NM_002187	IL12B	21705	enhancer
rs730690	5	158756166	rs2288831	158750013	0.854519	H3K4me3	158756158	158756356	NM_002187	IL12B	1315	transcribed
rs3181218	5	158752146	rs2288831	158750013	1	H3K4me3	158752133	158752331	NM_002187	IL12B	5335	transcribed
rs3212218	5	158754596	rs2288831	158750013	0.992254	H3K27me3	158754525	158754723	NM_002187	IL12B	2885	transcribed
rs10072923	5	158735776	rs2288831	158750013	0.841832	H3K36me3	158735602	158735800	NM_002187	IL12B	21705	enhancer
rs6568677	6	111713302	rs240993	111673714	0.84647	H3K27me3	111713198	111713396	NM_002912	REV3L	91130	enhancer
rs383022	6	111703709	rs240993	111673714	0.837957	H3K4me3	111703539	111703737	NM_002912	REV3L	100723	enhancer
rs465782	6	111662367	rs240993	111673714	0.999195	H3K27me3	111662308	111662506	NM_153369	KIAA1919	81886	transcribed
rs6568677	6	111713302	rs240993	111673714	0.84647	H3K36me3	111713259	111713457	NM_002912	REV3L	91130	enhancer
rs465782	6	111662367	rs240993	111673714	0.999195	H3K36me3	111662181	111662379	NM_153369	KIAA1919	81886	transcribed
rs383022	6	111703709	rs240993	111673714	0.837957	H3K4me1	111703621	111703819	NM_002912	REV3L	100723	enhancer
rs240991	6	111668174	rs240993	111673714	0.987979	H3K4me3	111668003	111668201	NM_153369	KIAA1919	87693	enhancer
rs240991	6	111668174	rs240993	111673714	0.987979	H3K36me3	111668032	111668230	NM_153369	KIAA1919	87693	enhancer
rs6568677	6	111713302	rs240993	111673714	0.84647	H3K4me3	111713175	111713373	NM_002912	REV3L	91130	enhancer
rs240991	6	111668174	rs240993	111673714	0.987979	H3K27ac	111668097	111668295	NM_153369	KIAA1919	87693	enhancer
rs383022	6	111703709	rs240993	111673714	0.837957	H3K36me3	111703629	111703827	NM_002912	REV3L	100723	enhancer
rs6568677	6	111713302	rs240993	111673714	0.84647	H3K4me1	111713226	111713424	NM_002912	REV3L	91130	enhancer
rs240991	6	111668174	rs240993	111673714	0.987979	H3K27me3	111668013	111668211	NM_153369	KIAA1919	87693	enhancer
rs2451279	6	159515077	rs2451258	159506600	0.859119	H3K4me1	159514891	159515089	NM_054114	TAGAP	-48893	enhancer
rs654690	6	159514778	rs2451258	159506600	0.963964	H3K4me3	159514669	159514867	NM_054114	TAGAP	-48594	enhancer
rs2451278	6	159514127	rs2451258	159506600	0.97516	H3K4me3	159513980	159514178	NM_054114	TAGAP	-47943	enhancer
rs2485363	6	159506121	rs2451258	159506600	0.997214	H3K36me3	159506055	159506253	NM_054114	TAGAP	-39937	transcribed
rs2485361	6	159500004	rs2451258	159506600	0.97086	H3K4me3	159499906	159500104	NM_054114	TAGAP	-33820	enhancer
rs2451278	6	159514127	rs2451258	159506600	0.97516	H3K27ac	159514007	159514205	NM_054114	TAGAP	-47943	enhancer
rs2451279	6	159515077	rs2451258	159506600	0.859119	H3K27ac	159514896	159515094	NM_054114	TAGAP	-48893	enhancer
rs2451279	6	159515077	rs2451258	159506600	0.859119	H3K27me3	159514948	159515146	NM_054114	TAGAP	-48893	enhancer
rs2451279	6	159515077	rs2451258	159506600	0.859119	H3K36me3	159515054	159515252	NM_054114	TAGAP	-48893	enhancer
rs2485361	6	159500004	rs2451258	159506600	0.97086	H3K4me1	159499864	159500062	NM_054114	TAGAP	-33820	enhancer
rs2485362	6	159503086	rs2451258	159506600	0.983395	H3K4me3	159502995	159503193	NM_054114	TAGAP	-36902	repressed
rs2451279	6	159515077	rs2451258	159506600	0.859119	H3K4me3	159514916	159515114	NM_054114	TAGAP	-48893	enhancer
rs654690	6	159514778	rs2451258	159506600	0.963964	H3K4me1	159514584	159514782	NM_054114	TAGAP	-48594	enhancer
rs2451278	6	159514127	rs2451258	159506600	0.97516	H3K27me3	159514049	159514247	NM_054114	TAGAP	-47943	enhancer
rs2485361	6	159500004	rs2451258	159506600	0.97086	H3K27me3	159499995	159500193	NM_054114	TAGAP	-33820	enhancer
rs654690	6	159514778	rs2451258	159506600	0.963964	H3K36me3	159514751	159514949	NM_054114	TAGAP	-48594	enhancer
rs2485361	6	159500004	rs2451258	159506600	0.97086	H3K36me3	159499827	159500025	NM_054114	TAGAP	-33820	enhancer
rs2485363	6	159506121	rs2451258	159506600	0.997214	H3K27me3	159506056	159506254	NM_054114	TAGAP	-39937	transcribed
rs2485362	6	159503086	rs2451258	159506600	0.983395	H3K27me3	159502923	159503121	NM_054114	TAGAP	-36902	repressed
rs695965	5	96148366	rs26653	96139250	0.819232	H3K4me1	96148168	96148366	NM_016442	ERAP1	-4474	enhancer
rs26654	5	96140367	rs26653	96139250	0.992712	H3K4me3	96140198	96140396	NM_016442	ERAP1	3525	enhancer
rs695965	5	96148366	rs26653	96139250	0.819232	H3K27me3	96148172	96148370	NM_016442	ERAP1	-4474	enhancer
rs34750	5	96142806	rs26653	96139250	0.970987	H3K4me3	96142625	96142823	NM_016442	ERAP1	1086	enhancer
rs26654	5	96140367	rs26653	96139250	0.992712	H3K36me3	96140237	96140435	NM_016442	ERAP1	3525	enhancer
rs26655	5	96140446	rs26653	96139250	0.995136	H3K4me3	96140262	96140460	NM_016442	ERAP1	3446	enhancer
rs26655	5	96140446	rs26653	96139250	0.995136	H3K4me1	96140261	96140459	NM_016442	ERAP1	3446	enhancer
rs26654	5	96140367	rs26653	96139250	0.992712	H3K27me3	96140242	96140440	NM_016442	ERAP1	3525	enhancer
rs695965	5	96148366	rs26653	96139250	0.819232	H3K4me3	96148284	96148482	NM_016442	ERAP1	-4474	enhancer
rs26654	5	96140367	rs26653	96139250	0.992712	H3K4me1	96140180	96140378	NM_016442	ERAP1	3525	enhancer
rs695965	5	96148366	rs26653	96139250	0.819232	H3K36me3	96148266	96148464	NM_016442	ERAP1	-4474	enhancer
rs34750	5	96142806	rs26653	96139250	0.970987	H3K36me3	96142711	96142909	NM_016442	ERAP1	1086	enhancer
rs34750	5	96142806	rs26653	96139250	0.970987	H3K4me1	96142748	96142946	NM_016442	ERAP1	1086	enhancer
rs34750	5	96142806	rs26653	96139250	0.970987	H3K27ac	96142631	96142829	NM_016442	ERAP1	1086	enhancer
rs26655	5	96140446	rs26653	96139250	0.995136	H3K36me3	96140356	96140554	NM_016442	ERAP1	3446	enhancer
rs34750	5	96142806	rs26653	96139250	0.970987	H3K27me3	96142617	96142815	NM_016442	ERAP1	1086	enhancer
rs11767350	7	37385365	rs2700987	37386237	0.8464	H3K27ac	37385177	37385375	NM_014800	ELMO1	103190	enhancer
rs11767350	7	37385365	rs2700987	37386237	0.8464	H3K4me1	37385194	37385392	NM_014800	ELMO1	103190	enhancer
rs11767350	7	37385365	rs2700987	37386237	0.8464	H3K4me3	37385241	37385439	NM_014800	ELMO1	103190	enhancer
rs39840	5	96120054	rs27043	96117300	0.996892	H3K4me3	96119907	96120105	NM_016442	ERAP1	23838	enhancer
rs42398	5	96120455	rs27043	96117300	0.993785	H3K36me3	96120279	96120477	NM_016442	ERAP1	23437	transcribed
rs39840	5	96120054	rs27043	96117300	0.996892	H3K36me3	96119881	96120079	NM_016442	ERAP1	23838	enhancer
rs39840	5	96120054	rs27043	96117300	0.996892	H3K4me1	96119893	96120091	NM_016442	ERAP1	23838	enhancer
rs30376	5	96120259	rs27044	96118852	0.995421	H3K27me3	96120115	96120313	NM_016442	ERAP1	23633	enhancer
rs27432	5	96119273	rs27044	96118852	0.995421	H3K36me3	96119105	96119303	NM_016442	ERAP1	24619	enhancer
rs27432	5	96119273	rs27044	96118852	0.995421	H3K27me3	96119204	96119402	NM_016442	ERAP1	24619	enhancer
rs39841	5	96120170	rs27044	96118852	0.994508	H3K36me3	96120118	96120316	NM_016442	ERAP1	23722	enhancer
rs27432	5	96119273	rs27044	96118852	0.995421	H3K4me1	96119229	96119427	NM_016442	ERAP1	24619	enhancer
rs30376	5	96120259	rs27044	96118852	0.995421	H3K36me3	96120118	96120316	NM_016442	ERAP1	23633	enhancer
rs30376	5	96120259	rs27044	96118852	0.995421	H3K27ac	96120117	96120315	NM_016442	ERAP1	23633	enhancer
rs30376	5	96120259	rs27044	96118852	0.995421	H3K4me1	96120114	96120312	NM_016442	ERAP1	23633	enhancer
rs39841	5	96120170	rs27044	96118852	0.994508	H3K4me1	96120114	96120312	NM_016442	ERAP1	23722	enhancer
rs39841	5	96120170	rs27044	96118852	0.994508	H3K27ac	96120117	96120315	NM_016442	ERAP1	23722	enhancer
rs39841	5	96120170	rs27044	96118852	0.994508	H3K27me3	96120115	96120313	NM_016442	ERAP1	23722	enhancer
rs30376	5	96120259	rs27044	96118852	0.995421	H3K4me3	96120234	96120432	NM_016442	ERAP1	23633	enhancer
rs27044	5	96118852	rs27432	96119273	0.995421	H3K27me3	96118726	96118924	NM_016442	ERAP1	25040	exonic
rs39841	5	96120170	rs27432	96119273	0.997253	H3K27me3	96120115	96120313	NM_016442	ERAP1	23722	enhancer
rs39841	5	96120170	rs27432	96119273	0.997253	H3K4me1	96120114	96120312	NM_016442	ERAP1	23722	enhancer
rs30376	5	96120259	rs27432	96119273	0.998168	H3K4me1	96120114	96120312	NM_016442	ERAP1	23633	enhancer
rs30376	5	96120259	rs27432	96119273	0.998168	H3K27ac	96120117	96120315	NM_016442	ERAP1	23633	enhancer
rs27044	5	96118852	rs27432	96119273	0.995421	H3K36me3	96118724	96118922	NM_016442	ERAP1	25040	exonic
rs39841	5	96120170	rs27432	96119273	0.997253	H3K27ac	96120117	96120315	NM_016442	ERAP1	23722	enhancer
rs27044	5	96118852	rs27432	96119273	0.995421	H3K4me1	96118702	96118900	NM_016442	ERAP1	25040	exonic
rs30376	5	96120259	rs27432	96119273	0.998168	H3K36me3	96120118	96120316	NM_016442	ERAP1	23633	enhancer
rs30376	5	96120259	rs27432	96119273	0.998168	H3K4me3	96120234	96120432	NM_016442	ERAP1	23633	enhancer
rs30376	5	96120259	rs27432	96119273	0.998168	H3K27me3	96120115	96120313	NM_016442	ERAP1	23633	enhancer
rs39841	5	96120170	rs27432	96119273	0.997253	H3K36me3	96120118	96120316	NM_016442	ERAP1	23722	enhancer
rs91755	19	10473570	rs280519	10472933	0.973637	H3K36me3	10473475	10473673	NM_003331	TYK2	17678	enhancer
rs91755	19	10473570	rs280519	10472933	0.973637	H3K4me1	10473381	10473579	NM_003331	TYK2	17678	enhancer
rs6859018	5	158736992	rs3213094	158750769	0.841058	H3K36me3	158736926	158737124	NM_002187	IL12B	20489	enhancer
rs6859018	5	158736992	rs3213094	158750769	0.841058	H3K27me3	158736820	158737018	NM_002187	IL12B	20489	enhancer
rs6873335	5	158756791	rs3213094	158750769	0.848026	H3K4me1	158756679	158756877	NM_002187	IL12B	690	enhancer
rs2421047	5	158746307	rs3213094	158750769	0.958158	H3K27me3	158746228	158746426	NM_002187	IL12B	11174	repressed
rs2082412	5	158717789	rs3213094	158750769	0.819095	H3K4me3	158717702	158717900	NM_145049	UBLCP1	27701	enhancer
rs6873335	5	158756791	rs3213094	158750769	0.848026	H3K36me3	158756678	158756876	NM_002187	IL12B	690	enhancer
rs6859018	5	158736992	rs3213094	158750769	0.841058	H3K4me1	158736982	158737180	NM_002187	IL12B	20489	enhancer
rs2288831	5	158750013	rs3213094	158750769	0.995687	H3K27me3	158749934	158750132	NM_002187	IL12B	7468	enhancer
rs3181217	5	158752270	rs3213094	158750769	0.994822	H3K4me1	158752189	158752387	NM_002187	IL12B	5211	enhancer
rs3212220	5	158754195	rs3213094	158750769	0.987936	H3K4me3	158754068	158754266	NM_002187	IL12B	3286	enhancer
rs3181217	5	158752270	rs3213094	158750769	0.994822	H3K4me3	158752133	158752331	NM_002187	IL12B	5211	enhancer
rs3212220	5	158754195	rs3213094	158750769	0.987936	H3K4me1	158754073	158754271	NM_002187	IL12B	3286	enhancer
rs2288831	5	158750013	rs3213094	158750769	0.995687	H3K4me1	158749834	158750032	NM_002187	IL12B	7468	enhancer
rs10072923	5	158735776	rs3213094	158750769	0.83778	H3K4me3	158735640	158735838	NM_002187	IL12B	21705	enhancer
rs730690	5	158756166	rs3213094	158750769	0.85063	H3K36me3	158756142	158756340	NM_002187	IL12B	1315	transcribed
rs7730390	5	158730792	rs3213094	158750769	0.843548	H3K27me3	158730604	158730802	NM_002187	IL12B	26689	transcribed
rs3181217	5	158752270	rs3213094	158750769	0.994822	H3K36me3	158752209	158752407	NM_002187	IL12B	5211	enhancer
rs4921442	5	158694100	rs3213094	158750769	0.809802	H3K27me3	158693907	158694105	NM_145049	UBLCP1	4012	enhancer
rs3181217	5	158752270	rs3213094	158750769	0.994822	H3K27me3	158752223	158752421	NM_002187	IL12B	5211	enhancer
rs112377695	5	158748012	rs3213094	158750769	0.974222	H3K4me1	158747999	158748197	NM_002187	IL12B	9469	enhancer
rs28409559	5	158723294	rs3213094	158750769	0.825296	H3K36me3	158723133	158723331	NM_145049	UBLCP1	33206	enhancer
rs2082412	5	158717789	rs3213094	158750769	0.819095	H3K36me3	158717694	158717892	NM_145049	UBLCP1	27701	enhancer
rs3212219	5	158754461	rs3213094	158750769	0.987936	H3K27me3	158754338	158754536	NM_002187	IL12B	3020	enhancer
rs10072923	5	158735776	rs3213094	158750769	0.83778	H3K36me3	158735602	158735800	NM_002187	IL12B	21705	enhancer
rs3181218	5	158752146	rs3213094	158750769	0.995687	H3K36me3	158751956	158752154	NM_002187	IL12B	5335	transcribed
rs10072923	5	158735776	rs3213094	158750769	0.83778	H3K27me3	158735615	158735813	NM_002187	IL12B	21705	enhancer
rs730690	5	158756166	rs3213094	158750769	0.85063	H3K4me3	158756158	158756356	NM_002187	IL12B	1315	transcribed
rs3212227	5	158742950	rs3213094	158750769	0.970772	H3K4me3	158742883	158743081	NM_002187	IL12B	14531	enhancer
rs11135056	5	158687281	rs3213094	158750769	0.800373	H3K36me3	158687123	158687321	NM_145049	UBLCP1	-2807	enhancer
rs4921442	5	158694100	rs3213094	158750769	0.809802	H3K4me1	158694071	158694269	NM_145049	UBLCP1	4012	enhancer
rs6894567	5	158756968	rs3213094	158750769	0.848028	H3K27me3	158756821	158757019	NM_002187	IL12B	513	enhancer
rs10056599	5	158722910	rs3213094	158750769	0.822968	H3K36me3	158722768	158722966	NM_145049	UBLCP1	32822	transcribed
rs3212218	5	158754596	rs3213094	158750769	0.987936	H3K4me3	158754472	158754670	NM_002187	IL12B	2885	transcribed
rs6873335	5	158756791	rs3213094	158750769	0.848026	H3K27me3	158756608	158756806	NM_002187	IL12B	690	enhancer
rs3212219	5	158754461	rs3213094	158750769	0.987936	H3K27ac	158754270	158754468	NM_002187	IL12B	3020	enhancer
rs2288831	5	158750013	rs3213094	158750769	0.995687	H3K4me3	158749889	158750087	NM_002187	IL12B	7468	enhancer
rs3181218	5	158752146	rs3213094	158750769	0.995687	H3K4me3	158752133	158752331	NM_002187	IL12B	5335	transcribed
rs10056599	5	158722910	rs3213094	158750769	0.822968	H3K4me3	158722806	158723004	NM_145049	UBLCP1	32822	transcribed
rs730690	5	158756166	rs3213094	158750769	0.85063	H3K27me3	158756037	158756235	NM_002187	IL12B	1315	transcribed
rs3212227	5	158742950	rs3213094	158750769	0.970772	H3K27me3	158742927	158743125	NM_002187	IL12B	14531	enhancer
rs6894567	5	158756968	rs3213094	158750769	0.848028	H3K4me1	158756812	158757010	NM_002187	IL12B	513	enhancer
rs28409559	5	158723294	rs3213094	158750769	0.825296	H3K4me3	158723124	158723322	NM_145049	UBLCP1	33206	enhancer
rs6859018	5	158736992	rs3213094	158750769	0.841058	H3K4me3	158736840	158737038	NM_002187	IL12B	20489	enhancer
rs2421047	5	158746307	rs3213094	158750769	0.958158	H3K4me3	158746152	158746350	NM_002187	IL12B	11174	repressed
rs3212218	5	158754596	rs3213094	158750769	0.987936	H3K27me3	158754525	158754723	NM_002187	IL12B	2885	transcribed
rs3212218	5	158754596	rs3213094	158750769	0.987936	H3K36me3	158754432	158754630	NM_002187	IL12B	2885	transcribed
rs10056599	5	158722910	rs3213094	158750769	0.822968	H3K27me3	158722714	158722912	NM_145049	UBLCP1	32822	transcribed
rs3181218	5	158752146	rs3213094	158750769	0.995687	H3K27me3	158751953	158752151	NM_002187	IL12B	5335	transcribed
rs3212227	5	158742950	rs3213094	158750769	0.970772	H3K36me3	158742947	158743145	NM_002187	IL12B	14531	enhancer
rs10072923	5	158735776	rs3213094	158750769	0.83778	H3K4me1	158735711	158735909	NM_002187	IL12B	21705	enhancer
rs2082412	5	158717789	rs3213094	158750769	0.819095	H3K27me3	158717597	158717795	NM_145049	UBLCP1	27701	enhancer
rs3212227	5	158742950	rs3213094	158750769	0.970772	H3K4me1	158742925	158743123	NM_002187	IL12B	14531	enhancer
rs4921442	5	158694100	rs3213094	158750769	0.809802	H3K4me3	158693959	158694157	NM_145049	UBLCP1	4012	enhancer
rs3213097	5	158748679	rs3213094	158750769	0.974222	H3K4me1	158748521	158748719	NM_002187	IL12B	8802	enhancer
rs28409559	5	158723294	rs3213094	158750769	0.825296	H3K27me3	158723142	158723340	NM_145049	UBLCP1	33206	enhancer
rs3212219	5	158754461	rs3213094	158750769	0.987936	H3K36me3	158754432	158754630	NM_002187	IL12B	3020	enhancer
rs3212220	5	158754195	rs3213094	158750769	0.987936	H3K36me3	158754094	158754292	NM_002187	IL12B	3286	enhancer
rs3212217	5	158755130	rs3213094	158750769	0.966457	H3K4me3	158755127	158755325	NM_002187	IL12B	2351	enhancer
rs3212217	5	158755130	rs3213094	158750769	0.966457	H3K27me3	158754954	158755152	NM_002187	IL12B	2351	enhancer
rs3212217	5	158755130	rs3213094	158750769	0.966457	H3K36me3	158754933	158755131	NM_002187	IL12B	2351	enhancer
rs6894567	5	158756968	rs3213094	158750769	0.848028	H3K36me3	158756807	158757005	NM_002187	IL12B	513	enhancer
rs6894567	5	158756968	rs3213094	158750769	0.848028	H3K27ac	158756853	158757051	NM_002187	IL12B	513	enhancer
rs6873335	5	158756791	rs3213094	158750769	0.848026	H3K4me3	158756651	158756849	NM_002187	IL12B	690	enhancer
rs112377695	5	158748012	rs3213094	158750769	0.974222	H3K36me3	158747891	158748089	NM_002187	IL12B	9469	enhancer
rs28409559	5	158723294	rs3213094	158750769	0.825296	H3K4me1	158723207	158723405	NM_145049	UBLCP1	33206	enhancer
rs3212219	5	158754461	rs3213094	158750769	0.987936	H3K4me1	158754351	158754549	NM_002187	IL12B	3020	enhancer
rs3213097	5	158748679	rs3213094	158750769	0.974222	H3K36me3	158748591	158748789	NM_002187	IL12B	8802	enhancer
rs3212217	5	158755130	rs3213094	158750769	0.966457	H3K4me1	158755049	158755247	NM_002187	IL12B	2351	enhancer
rs2082412	5	158717789	rs3213094	158750769	0.819095	H3K4me1	158717656	158717854	NM_145049	UBLCP1	27701	enhancer
rs7730390	5	158730792	rs3213094	158750769	0.843548	H3K36me3	158730686	158730884	NM_002187	IL12B	26689	transcribed
rs3213097	5	158748679	rs3213094	158750769	0.974222	H3K4me3	158748613	158748811	NM_002187	IL12B	8802	enhancer
rs112377695	5	158748012	rs3213094	158750769	0.974222	H3K4me3	158748002	158748200	NM_002187	IL12B	9469	enhancer
rs11135056	5	158687281	rs3213094	158750769	0.800373	H3K4me1	158687169	158687367	NM_145049	UBLCP1	-2807	enhancer
rs112377695	5	158748012	rs3213094	158750769	0.974222	H3K27me3	158747877	158748075	NM_002187	IL12B	9469	enhancer
rs11135056	5	158687281	rs3213094	158750769	0.800373	H3K27me3	158687114	158687312	NM_145049	UBLCP1	-2807	enhancer
rs4921442	5	158694100	rs3213094	158750769	0.809802	H3K36me3	158693985	158694183	NM_145049	UBLCP1	4012	enhancer
rs3212220	5	158754195	rs3213094	158750769	0.987936	H3K27me3	158754122	158754320	NM_002187	IL12B	3286	enhancer
rs4958885	5	150470963	rs3762999	150469426	0.820347	H3K27me3	150470899	150471097	NM_001252391	TNIP1	-4216	enhancer
rs7711245	5	150470403	rs3762999	150469426	0.998361	H3K4me1	150470337	150470535	NM_001252391	TNIP1	-3656	enhancer
rs10056212	5	150471394	rs3762999	150469426	0.939279	H3K4me1	150471239	150471437	NM_001252391	TNIP1	-4647	enhancer
rs7711245	5	150470403	rs3762999	150469426	0.998361	H3K4me3	150470219	150470417	NM_001252391	TNIP1	-3656	enhancer
rs4958883	5	150465247	rs3762999	150469426	0.858933	H3K4me3	150465227	150465425	NM_001252391	TNIP1	1500	enhancer
rs10056212	5	150471394	rs3762999	150469426	0.939279	H3K36me3	150471220	150471418	NM_001252391	TNIP1	-4647	enhancer
rs4958885	5	150470963	rs3762999	150469426	0.820347	H3K4me1	150470780	150470978	NM_001252391	TNIP1	-4216	enhancer
rs2161360	5	150464901	rs3762999	150469426	0.814195	H3K27me3	150464718	150464916	NM_001252391	TNIP1	1846	enhancer
rs7726776	5	150469888	rs3762999	150469426	0.99918	H3K36me3	150469832	150470030	NM_001252391	TNIP1	-3141	enhancer
rs7717336	5	150471744	rs3762999	150469426	0.998361	H3K4me3	150471584	150471782	NM_001252391	TNIP1	-4997	enhancer
rs918499	5	150465555	rs3762999	150469426	0.84425	H3K4me1	150465360	150465558	NM_001252391	TNIP1	1192	enhancer
rs2161360	5	150464901	rs3762999	150469426	0.814195	H3K36me3	150464812	150465010	NM_001252391	TNIP1	1846	enhancer
rs13188308	5	150471568	rs3762999	150469426	0.997541	H3K36me3	150471422	150471620	NM_001252391	TNIP1	-4821	enhancer
rs3762995	5	150469640	rs3762999	150469426	0.99918	H3K27me3	150469499	150469697	NM_001252391	TNIP1	-2893	enhancer
rs10067529	5	150469986	rs3762999	150469426	0.99918	H3K36me3	150469832	150470030	NM_001252391	TNIP1	-3239	enhancer
rs3762995	5	150469640	rs3762999	150469426	0.99918	H3K4me3	150469577	150469775	NM_001252391	TNIP1	-2893	enhancer
rs9324674	5	150472194	rs3762999	150469426	0.916101	H3K27ac	150472173	150472371	NM_001252391	TNIP1	-5447	enhancer
rs4958883	5	150465247	rs3762999	150469426	0.858933	H3K4me1	150465058	150465256	NM_001252391	TNIP1	1500	enhancer
rs7717336	5	150471744	rs3762999	150469426	0.998361	H3K36me3	150471651	150471849	NM_001252391	TNIP1	-4997	enhancer
rs13188308	5	150471568	rs3762999	150469426	0.997541	H3K4me1	150471437	150471635	NM_001252391	TNIP1	-4821	enhancer
rs13188308	5	150471568	rs3762999	150469426	0.997541	H3K4me3	150471429	150471627	NM_001252391	TNIP1	-4821	enhancer
rs2161361	5	150464905	rs3762999	150469426	0.814195	H3K4me1	150464711	150464909	NM_001252391	TNIP1	1842	enhancer
rs7726776	5	150469888	rs3762999	150469426	0.99918	H3K4me1	150469699	150469897	NM_001252391	TNIP1	-3141	enhancer
rs7726776	5	150469888	rs3762999	150469426	0.99918	H3K27me3	150469696	150469894	NM_001252391	TNIP1	-3141	enhancer
rs4958887	5	150472602	rs3762999	150469426	0.947036	H3K4me1	150472442	150472640	NM_001252391	TNIP1	-5855	enhancer
rs918499	5	150465555	rs3762999	150469426	0.84425	H3K4me3	150465388	150465586	NM_001252391	TNIP1	1192	enhancer
rs7711658	5	150470576	rs3762999	150469426	0.992644	H3K36me3	150470411	150470609	NM_001252391	TNIP1	-3829	enhancer
rs4958887	5	150472602	rs3762999	150469426	0.947036	H3K27ac	150472434	150472632	NM_001252391	TNIP1	-5855	enhancer
rs9324674	5	150472194	rs3762999	150469426	0.916101	H3K4me3	150472145	150472343	NM_001252391	TNIP1	-5447	enhancer
rs10067529	5	150469986	rs3762999	150469426	0.99918	H3K4me1	150469981	150470179	NM_001252391	TNIP1	-3239	enhancer
rs9324674	5	150472194	rs3762999	150469426	0.916101	H3K4me1	150472149	150472347	NM_001252391	TNIP1	-5447	enhancer
rs13188308	5	150471568	rs3762999	150469426	0.997541	H3K27ac	150471411	150471609	NM_001252391	TNIP1	-4821	enhancer
rs7726776	5	150469888	rs3762999	150469426	0.99918	H3K4me3	150469731	150469929	NM_001252391	TNIP1	-3141	enhancer
rs2161360	5	150464901	rs3762999	150469426	0.814195	H3K4me1	150464711	150464909	NM_001252391	TNIP1	1846	enhancer
rs4958883	5	150465247	rs3762999	150469426	0.858933	H3K27me3	150465053	150465251	NM_001252391	TNIP1	1500	enhancer
rs2017638	5	150465603	rs3762999	150469426	0.825436	H3K4me3	150465439	150465637	NM_001252391	TNIP1	1144	enhancer
rs7711245	5	150470403	rs3762999	150469426	0.998361	H3K36me3	150470280	150470478	NM_001252391	TNIP1	-3656	enhancer
rs7731894	5	150470747	rs3762999	150469426	0.998361	H3K27me3	150470682	150470880	NM_001252391	TNIP1	-4000	repressed
rs3763000	5	150469391	rs3762999	150469426	0.998361	H3K27me3	150469254	150469452	NM_001252391	TNIP1	-2644	transcribed
rs4958887	5	150472602	rs3762999	150469426	0.947036	H3K36me3	150472438	150472636	NM_001252391	TNIP1	-5855	enhancer
rs4958883	5	150465247	rs3762999	150469426	0.858933	H3K27ac	150465243	150465441	NM_001252391	TNIP1	1500	enhancer
rs2017638	5	150465603	rs3762999	150469426	0.825436	H3K36me3	150465489	150465687	NM_001252391	TNIP1	1144	enhancer
rs2017638	5	150465603	rs3762999	150469426	0.825436	H3K4me1	150465410	150465608	NM_001252391	TNIP1	1144	enhancer
rs4958883	5	150465247	rs3762999	150469426	0.858933	H3K36me3	150465105	150465303	NM_001252391	TNIP1	1500	enhancer
rs2161361	5	150464905	rs3762999	150469426	0.814195	H3K36me3	150464904	150465102	NM_001252391	TNIP1	1842	enhancer
rs7711385	5	150470461	rs3762999	150469426	0.820347	H3K36me3	150470280	150470478	NM_001252391	TNIP1	-3714	enhancer
rs7731894	5	150470747	rs3762999	150469426	0.998361	H3K4me3	150470632	150470830	NM_001252391	TNIP1	-4000	repressed
rs2161361	5	150464905	rs3762999	150469426	0.814195	H3K27me3	150464718	150464916	NM_001252391	TNIP1	1842	enhancer
rs7717336	5	150471744	rs3762999	150469426	0.998361	H3K4me1	150471619	150471817	NM_001252391	TNIP1	-4997	enhancer
rs7711658	5	150470576	rs3762999	150469426	0.992644	H3K4me3	150470397	150470595	NM_001252391	TNIP1	-3829	enhancer
rs3762995	5	150469640	rs3762999	150469426	0.99918	H3K4me1	150469497	150469695	NM_001252391	TNIP1	-2893	enhancer
rs7711385	5	150470461	rs3762999	150469426	0.820347	H3K27me3	150470285	150470483	NM_001252391	TNIP1	-3714	enhancer
rs918499	5	150465555	rs3762999	150469426	0.84425	H3K36me3	150465489	150465687	NM_001252391	TNIP1	1192	enhancer
rs7711385	5	150470461	rs3762999	150469426	0.820347	H3K4me1	150470337	150470535	NM_001252391	TNIP1	-3714	enhancer
rs2161360	5	150464901	rs3762999	150469426	0.814195	H3K4me3	150464852	150465050	NM_001252391	TNIP1	1846	enhancer
rs7711385	5	150470461	rs3762999	150469426	0.820347	H3K4me3	150470397	150470595	NM_001252391	TNIP1	-3714	enhancer
rs7711658	5	150470576	rs3762999	150469426	0.992644	H3K4me1	150470388	150470586	NM_001252391	TNIP1	-3829	enhancer
rs10067529	5	150469986	rs3762999	150469426	0.99918	H3K4me3	150469792	150469990	NM_001252391	TNIP1	-3239	enhancer
rs7711245	5	150470403	rs3762999	150469426	0.998361	H3K27me3	150470216	150470414	NM_001252391	TNIP1	-3656	enhancer
rs2161361	5	150464905	rs3762999	150469426	0.814195	H3K4me3	150464852	150465050	NM_001252391	TNIP1	1842	enhancer
rs4958887	5	150472602	rs3762999	150469426	0.947036	H3K27me3	150472437	150472635	NM_001252391	TNIP1	-5855	enhancer
rs3763000	5	150469391	rs3762999	150469426	0.998361	H3K36me3	150469309	150469507	NM_001252391	TNIP1	-2644	transcribed
rs4958887	5	150472602	rs3762999	150469426	0.947036	H3K4me3	150472523	150472721	NM_001252391	TNIP1	-5855	enhancer
rs10893884	11	128410264	rs3802826	128406438	0.989575	H3K4me1	128410258	128410456	NM_001143820	ETS1	47189	enhancer
rs10893885	11	128410344	rs3802826	128406438	0.989575	H3K36me3	128410336	128410534	NM_001143820	ETS1	47109	enhancer
rs10893885	11	128410344	rs3802826	128406438	0.989575	H3K4me1	128410306	128410504	NM_001143820	ETS1	47109	enhancer
rs10893884	11	128410264	rs3802826	128406438	0.989575	H3K27me3	128410123	128410321	NM_001143820	ETS1	47189	enhancer
rs10893884	11	128410264	rs3802826	128406438	0.989575	H3K4me3	128410121	128410319	NM_001143820	ETS1	47189	enhancer
rs75567512	1	152587933	rs4085613	152550018	0.928787	H3K4me3	152587763	152587961	NM_178433	LCE3B	1647	repressed
rs6701307	1	152590444	rs4085613	152550018	0.920331	H3K36me3	152590415	152590613	NM_178433	LCE3B	4158	enhancer
rs76930171	1	152588874	rs4085613	152550018	0.888158	H3K36me3	152588689	152588887	NM_178433	LCE3B	2588	enhancer
rs6701307	1	152590444	rs4085613	152550018	0.920331	H3K4me1	152590302	152590500	NM_178433	LCE3B	4158	enhancer
rs6700290	1	152592978	rs4085613	152550018	0.920331	H3K4me3	152592865	152593063	NM_178431	LCE3A	2601	transcribed
rs6662654	1	152593081	rs4085613	152550018	0.919504	H3K4me3	152593020	152593218	NM_178431	LCE3A	2498	transcribed
rs477392	1	152555176	rs4085613	152550018	0.941986	H3K36me3	152555104	152555302	NM_032563	LCE3D	-2196	transcribed
rs78728337	1	152588771	rs4085613	152550018	0.908528	H3K27me3	152588765	152588963	NM_178433	LCE3B	2485	enhancer
rs4845446	1	152590750	rs4085613	152550018	0.920331	H3K27me3	152590748	152590946	NM_178433	LCE3B	4464	enhancer
rs4845449	1	152591024	rs4085613	152550018	0.920331	H3K4me3	152590827	152591025	NM_178431	LCE3A	4555	enhancer
rs4845450	1	152591200	rs4085613	152550018	0.920331	H3K27me3	152591144	152591342	NM_178431	LCE3A	4379	enhancer
rs10888503	1	152593549	rs4085613	152550018	0.90485	H3K27me3	152593512	152593710	NM_178431	LCE3A	2030	enhancer
rs6693105	1	152590663	rs4085613	152550018	0.878801	H3K4me3	152590482	152590680	NM_178433	LCE3B	4377	enhancer
rs6693105	1	152590663	rs4085613	152550018	0.878801	H3K4me1	152590536	152590734	NM_178433	LCE3B	4377	enhancer
rs4845450	1	152591200	rs4085613	152550018	0.920331	H3K4me1	152591073	152591271	NM_178431	LCE3A	4379	enhancer
rs1581803	1	152592281	rs4085613	152550018	0.920331	H3K36me3	152592094	152592292	NM_178431	LCE3A	3298	enhancer
rs4845446	1	152590750	rs4085613	152550018	0.920331	H3K27ac	152590700	152590898	NM_178433	LCE3B	4464	enhancer
rs477392	1	152555176	rs4085613	152550018	0.941986	H3K27me3	152554985	152555183	NM_032563	LCE3D	-2196	transcribed
rs78728337	1	152588771	rs4085613	152550018	0.908528	H3K27ac	152588689	152588887	NM_178433	LCE3B	2485	enhancer
rs6700181	1	152593087	rs4085613	152550018	0.919504	H3K4me3	152593020	152593218	NM_178431	LCE3A	2492	transcribed
rs4845452	1	152591647	rs4085613	152550018	0.920331	H3K36me3	152591561	152591759	NM_178431	LCE3A	3932	transcribed
rs4845450	1	152591200	rs4085613	152550018	0.920331	H3K4me3	152591083	152591281	NM_178431	LCE3A	4379	enhancer
rs6701307	1	152590444	rs4085613	152550018	0.920331	H3K4me3	152590271	152590469	NM_178433	LCE3B	4158	enhancer
rs6693105	1	152590663	rs4085613	152550018	0.878801	H3K27me3	152590470	152590668	NM_178433	LCE3B	4377	enhancer
rs10888503	1	152593549	rs4085613	152550018	0.90485	H3K4me3	152593503	152593701	NM_178431	LCE3A	2030	enhancer
rs10888503	1	152593549	rs4085613	152550018	0.90485	H3K27ac	152593367	152593565	NM_178431	LCE3A	2030	enhancer
rs10888503	1	152593549	rs4085613	152550018	0.90485	H3K36me3	152593432	152593630	NM_178431	LCE3A	2030	enhancer
rs10888503	1	152593549	rs4085613	152550018	0.90485	H3K4me1	152593513	152593711	NM_178431	LCE3A	2030	enhancer
rs6693105	1	152590663	rs4085613	152550018	0.878801	H3K36me3	152590465	152590663	NM_178433	LCE3B	4377	enhancer
rs6662654	1	152593081	rs4085613	152550018	0.919504	H3K36me3	152593071	152593269	NM_178431	LCE3A	2498	transcribed
rs1581803	1	152592281	rs4085613	152550018	0.920331	H3K4me1	152592178	152592376	NM_178431	LCE3A	3298	enhancer
rs477392	1	152555176	rs4085613	152550018	0.941986	H3K4me3	152554993	152555191	NM_032563	LCE3D	-2196	transcribed
rs1886734	1	152591142	rs4085613	152550018	0.920331	H3K4me1	152591073	152591271	NM_178431	LCE3A	4437	enhancer
rs4845447	1	152590886	rs4085613	152550018	0.920331	H3K27me3	152590760	152590958	NM_178433	LCE3B	4600	enhancer
rs6701307	1	152590444	rs4085613	152550018	0.920331	H3K27me3	152590301	152590499	NM_178433	LCE3B	4158	enhancer
rs4845447	1	152590886	rs4085613	152550018	0.920331	H3K27ac	152590700	152590898	NM_178433	LCE3B	4600	enhancer
rs9633406	1	152591446	rs4085613	152550018	0.920331	H3K4me1	152591269	152591467	NM_178431	LCE3A	4133	enhancer
rs6677595	1	152590187	rs4085613	152550018	0.920331	H3K4me1	152590036	152590234	NM_178433	LCE3B	3901	enhancer
rs4845447	1	152590886	rs4085613	152550018	0.920331	H3K4me3	152590780	152590978	NM_178433	LCE3B	4600	enhancer
rs11205044	1	152593437	rs4085613	152550018	0.920331	H3K4me3	152593292	152593490	NM_178431	LCE3A	2142	enhancer
rs1886734	1	152591142	rs4085613	152550018	0.920331	H3K4me3	152591083	152591281	NM_178431	LCE3A	4437	enhancer
rs9633406	1	152591446	rs4085613	152550018	0.920331	H3K27ac	152591413	152591611	NM_178431	LCE3A	4133	enhancer
rs6677595	1	152590187	rs4085613	152550018	0.920331	H3K36me3	152590032	152590230	NM_178433	LCE3B	3901	enhancer
rs75567512	1	152587933	rs4085613	152550018	0.928787	H3K27me3	152587933	152588131	NM_178433	LCE3B	1647	repressed
rs4845449	1	152591024	rs4085613	152550018	0.920331	H3K4me1	152590909	152591107	NM_178431	LCE3A	4555	enhancer
rs6697560	1	152592892	rs4085613	152550018	0.920331	H3K4me1	152592764	152592962	NM_178431	LCE3A	2687	enhancer
rs4845449	1	152591024	rs4085613	152550018	0.920331	H3K27me3	152590860	152591058	NM_178431	LCE3A	4555	enhancer
rs4845449	1	152591024	rs4085613	152550018	0.920331	H3K36me3	152590858	152591056	NM_178431	LCE3A	4555	enhancer
rs4845454	1	152592184	rs4085613	152550018	0.920331	H3K4me3	152592104	152592302	NM_178431	LCE3A	3395	enhancer
rs11205044	1	152593437	rs4085613	152550018	0.920331	H3K27me3	152593301	152593499	NM_178431	LCE3A	2142	enhancer
rs61813888	1	152587979	rs4085613	152550018	0.928787	H3K27me3	152587933	152588131	NM_178433	LCE3B	1693	repressed
rs4845454	1	152592184	rs4085613	152550018	0.920331	H3K27me3	152592066	152592264	NM_178431	LCE3A	3395	enhancer
rs6700290	1	152592978	rs4085613	152550018	0.920331	H3K36me3	152592840	152593038	NM_178431	LCE3A	2601	transcribed
rs78728337	1	152588771	rs4085613	152550018	0.908528	H3K36me3	152588689	152588887	NM_178433	LCE3B	2485	enhancer
rs4845454	1	152592184	rs4085613	152550018	0.920331	H3K4me1	152592178	152592376	NM_178431	LCE3A	3395	enhancer
rs6700181	1	152593087	rs4085613	152550018	0.919504	H3K36me3	152593071	152593269	NM_178431	LCE3A	2492	transcribed
rs4845447	1	152590886	rs4085613	152550018	0.920331	H3K36me3	152590858	152591056	NM_178433	LCE3B	4600	enhancer
rs6700160	1	152593024	rs4085613	152550018	0.917977	H3K4me3	152592865	152593063	NM_178431	LCE3A	2555	transcribed
rs6697560	1	152592892	rs4085613	152550018	0.920331	H3K4me3	152592865	152593063	NM_178431	LCE3A	2687	enhancer
rs76930171	1	152588874	rs4085613	152550018	0.888158	H3K27ac	152588689	152588887	NM_178433	LCE3B	2588	enhancer
rs4845454	1	152592184	rs4085613	152550018	0.920331	H3K36me3	152592038	152592236	NM_178431	LCE3A	3395	enhancer
rs6700158	1	152592828	rs4085613	152550018	0.917148	H3K4me1	152592764	152592962	NM_178431	LCE3A	2751	enhancer
rs11205044	1	152593437	rs4085613	152550018	0.920331	H3K27ac	152593328	152593526	NM_178431	LCE3A	2142	enhancer
rs11205044	1	152593437	rs4085613	152550018	0.920331	H3K36me3	152593432	152593630	NM_178431	LCE3A	2142	enhancer
rs9633406	1	152591446	rs4085613	152550018	0.920331	H3K27me3	152591302	152591500	NM_178431	LCE3A	4133	enhancer
rs4845452	1	152591647	rs4085613	152550018	0.920331	H3K4me3	152591640	152591838	NM_178431	LCE3A	3932	transcribed
rs6700158	1	152592828	rs4085613	152550018	0.917148	H3K36me3	152592649	152592847	NM_178431	LCE3A	2751	enhancer
rs4845453	1	152591953	rs4085613	152550018	0.901942	H3K27me3	152591816	152592014	NM_178431	LCE3A	3626	enhancer
rs1581803	1	152592281	rs4085613	152550018	0.920331	H3K4me3	152592104	152592302	NM_178431	LCE3A	3298	enhancer
rs6700160	1	152593024	rs4085613	152550018	0.917977	H3K36me3	152592840	152593038	NM_178431	LCE3A	2555	transcribed
rs6697560	1	152592892	rs4085613	152550018	0.920331	H3K36me3	152592840	152593038	NM_178431	LCE3A	2687	enhancer
rs1581803	1	152592281	rs4085613	152550018	0.920331	H3K27me3	152592087	152592285	NM_178431	LCE3A	3298	enhancer
rs138035792	1	152588078	rs4085613	152550018	0.927269	H3K27me3	152587933	152588131	NM_178433	LCE3B	1792	repressed
rs76930171	1	152588874	rs4085613	152550018	0.888158	H3K27me3	152588765	152588963	NM_178433	LCE3B	2588	enhancer
rs4845446	1	152590750	rs4085613	152550018	0.920331	H3K4me3	152590642	152590840	NM_178433	LCE3B	4464	enhancer
rs4845453	1	152591953	rs4085613	152550018	0.901942	H3K4me1	152591795	152591993	NM_178431	LCE3A	3626	enhancer
rs4845459	1	152603842	rs4112788	152551276	0.964744	H3K36me3	152603802	152604000	NM_178431	LCE3A	-8263	transcribed
rs4112787	1	152551325	rs4112788	152551276	0.959371	H3K4me3	152551163	152551361	NM_032563	LCE3D	1655	enhancer
rs6702463	1	152598711	rs4112788	152551276	0.941588	H3K36me3	152598578	152598776	NM_178431	LCE3A	-3132	transcribed
rs4845459	1	152603842	rs4112788	152551276	0.964744	H3K27me3	152603715	152603913	NM_178431	LCE3A	-8263	transcribed
rs4112787	1	152551325	rs4112788	152551276	0.959371	H3K4me1	152551153	152551351	NM_032563	LCE3D	1655	enhancer
rs4845459	1	152603842	rs4112788	152551276	0.964744	H3K4me3	152603675	152603873	NM_178431	LCE3A	-8263	transcribed
rs4112787	1	152551325	rs4112788	152551276	0.959371	H3K27me3	152551132	152551330	NM_032563	LCE3D	1655	enhancer
rs6702463	1	152598711	rs4112788	152551276	0.941588	H3K4me3	152598544	152598742	NM_178431	LCE3A	-3132	transcribed
rs6702463	1	152598711	rs4112788	152551276	0.941588	H3K27me3	152598627	152598825	NM_178431	LCE3A	-3132	transcribed
rs7123779	11	109970989	rs4561177	109962432	0.903019	H3K4me1	109970918	109971116	NM_033390	ZC3H12C	6903	enhancer
rs664219	11	110000795	rs4561177	109962432	0.858475	H3K36me3	110000611	110000809	NM_033390	ZC3H12C	36709	enhancer
rs631719	11	109995473	rs4561177	109962432	0.866825	H3K4me1	109995468	109995666	NM_033390	ZC3H12C	31387	enhancer
rs7123779	11	109970989	rs4561177	109962432	0.903019	H3K4me3	109970963	109971161	NM_033390	ZC3H12C	6903	enhancer
rs664219	11	110000795	rs4561177	109962432	0.858475	H3K27me3	110000648	110000846	NM_033390	ZC3H12C	36709	enhancer
rs7113826	11	109972083	rs4561177	109962432	0.883984	H3K27me3	109971933	109972131	NM_033390	ZC3H12C	7997	transcribed
rs7110544	11	109975076	rs4561177	109962432	0.886022	H3K4me3	109975032	109975230	NM_033390	ZC3H12C	10990	repressed
rs7113826	11	109972083	rs4561177	109962432	0.883984	H3K36me3	109971944	109972142	NM_033390	ZC3H12C	7997	transcribed
rs729613	11	109996496	rs4561177	109962432	0.862469	H3K4me1	109996305	109996503	NM_033390	ZC3H12C	32410	enhancer
rs641934	11	109993670	rs4561177	109962432	0.880376	H3K4me1	109993572	109993770	NM_033390	ZC3H12C	29584	enhancer
rs612510	11	109995642	rs4561177	109962432	0.864082	H3K27me3	109995559	109995757	NM_033390	ZC3H12C	31556	enhancer
rs7126662	11	109975036	rs4561177	109962432	0.884502	H3K4me3	109975032	109975230	NM_033390	ZC3H12C	10950	repressed
rs7126662	11	109975036	rs4561177	109962432	0.884502	H3K27me3	109974893	109975091	NM_033390	ZC3H12C	10950	repressed
rs11213260	11	109964568	rs4561177	109962432	0.86326	H3K4me3	109964565	109964763	NM_033390	ZC3H12C	482	enhancer
rs11213260	11	109964568	rs4561177	109962432	0.86326	H3K27me3	109964382	109964580	NM_033390	ZC3H12C	482	enhancer
rs7110497	11	109974921	rs4561177	109962432	0.840951	H3K4me3	109974846	109975044	NM_033390	ZC3H12C	10835	repressed
rs7110544	11	109975076	rs4561177	109962432	0.886022	H3K27me3	109974893	109975091	NM_033390	ZC3H12C	10990	repressed
rs664219	11	110000795	rs4561177	109962432	0.858475	H3K4me3	110000676	110000874	NM_033390	ZC3H12C	36709	enhancer
rs729613	11	109996496	rs4561177	109962432	0.862469	H3K27me3	109996316	109996514	NM_033390	ZC3H12C	32410	enhancer
rs7942629	11	109978908	rs4561177	109962432	0.878176	H3K4me1	109978863	109979061	NM_033390	ZC3H12C	14822	enhancer
rs7936694	11	109968706	rs4561177	109962432	0.980535	H3K36me3	109968579	109968777	NM_033390	ZC3H12C	4620	enhancer
rs612510	11	109995642	rs4561177	109962432	0.864082	H3K4me3	109995560	109995758	NM_033390	ZC3H12C	31556	enhancer
rs640266	11	109994026	rs4561177	109962432	0.866825	H3K27me3	109993861	109994059	NM_033390	ZC3H12C	29940	repressed
rs1944140	11	109961376	rs4561177	109962432	0.984778	H3K4me1	109961201	109961399	NM_033390	ZC3H12C	-2710	enhancer
rs11213274	11	109988392	rs4561177	109962432	0.836539	H3K27me3	109988216	109988414	NM_033390	ZC3H12C	24306	repressed
rs7110497	11	109974921	rs4561177	109962432	0.840951	H3K27me3	109974785	109974983	NM_033390	ZC3H12C	10835	repressed
rs631719	11	109995473	rs4561177	109962432	0.866825	H3K27ac	109995442	109995640	NM_033390	ZC3H12C	31387	enhancer
rs664219	11	110000795	rs4561177	109962432	0.858475	H3K4me1	110000606	110000804	NM_033390	ZC3H12C	36709	enhancer
rs612510	11	109995642	rs4561177	109962432	0.864082	H3K4me1	109995522	109995720	NM_033390	ZC3H12C	31556	enhancer
rs7942629	11	109978908	rs4561177	109962432	0.878176	H3K36me3	109978713	109978911	NM_033390	ZC3H12C	14822	enhancer
rs612510	11	109995642	rs4561177	109962432	0.864082	H3K36me3	109995634	109995832	NM_033390	ZC3H12C	31556	enhancer
rs11213262	11	109973130	rs4561177	109962432	0.879721	H3K27ac	109973087	109973285	NM_033390	ZC3H12C	9044	enhancer
rs11213262	11	109973130	rs4561177	109962432	0.879721	H3K4me1	109973076	109973274	NM_033390	ZC3H12C	9044	enhancer
rs11213260	11	109964568	rs4561177	109962432	0.86326	H3K36me3	109964442	109964640	NM_033390	ZC3H12C	482	enhancer
rs7936694	11	109968706	rs4561177	109962432	0.980535	H3K4me3	109968645	109968843	NM_033390	ZC3H12C	4620	enhancer
rs7942629	11	109978908	rs4561177	109962432	0.878176	H3K4me3	109978721	109978919	NM_033390	ZC3H12C	14822	enhancer
rs1944140	11	109961376	rs4561177	109962432	0.984778	H3K27me3	109961220	109961418	NM_033390	ZC3H12C	-2710	enhancer
rs640266	11	109994026	rs4561177	109962432	0.866825	H3K4me3	109993951	109994149	NM_033390	ZC3H12C	29940	repressed
rs201156714	11	109988704	rs4561177	109962432	0.801915	H3K27ac	109988596	109988794	NM_033390	ZC3H12C	24618	enhancer
rs199613573	11	109988705	rs4561177	109962432	0.801915	H3K27ac	109988596	109988794	NM_033390	ZC3H12C	24619	enhancer
rs7942629	11	109978908	rs4561177	109962432	0.878176	H3K27me3	109978794	109978992	NM_033390	ZC3H12C	14822	enhancer
rs1944140	11	109961376	rs4561177	109962432	0.984778	H3K4me3	109961240	109961438	NM_033390	ZC3H12C	-2710	enhancer
rs1648153	11	109959638	rs4561177	109962432	0.984778	H3K4me1	109959634	109959832	NM_033390	ZC3H12C	-4448	enhancer
rs7936694	11	109968706	rs4561177	109962432	0.980535	H3K27ac	109968580	109968778	NM_033390	ZC3H12C	4620	enhancer
rs11213260	11	109964568	rs4561177	109962432	0.86326	H3K4me1	109964488	109964686	NM_033390	ZC3H12C	482	enhancer
rs631719	11	109995473	rs4561177	109962432	0.866825	H3K36me3	109995327	109995525	NM_033390	ZC3H12C	31387	enhancer
rs1648153	11	109959638	rs4561177	109962432	0.984778	H3K4me3	109959524	109959722	NM_033390	ZC3H12C	-4448	enhancer
rs631719	11	109995473	rs4561177	109962432	0.866825	H3K27me3	109995442	109995640	NM_033390	ZC3H12C	31387	enhancer
rs34382476	6	111744754	rs458017	111696091	0.974307	H3K4me3	111744627	111744825	NM_002912	REV3L	59678	enhancer
rs35709539	6	111704907	rs458017	111696091	0.994843	H3K4me3	111704850	111705048	NM_002912	REV3L	99525	enhancer
rs7758483	6	111789148	rs458017	111696091	0.979395	H3K4me1	111788951	111789149	NM_002912	REV3L	15284	enhancer
rs7752225	6	111780615	rs458017	111696091	0.974307	H3K4me3	111780449	111780647	NM_002912	REV3L	23817	enhancer
rs34382476	6	111744754	rs458017	111696091	0.974307	H3K27me3	111744701	111744899	NM_002912	REV3L	59678	enhancer
rs7758483	6	111789148	rs458017	111696091	0.979395	H3K4me3	111788972	111789170	NM_002912	REV3L	15284	enhancer
rs463543	6	111667552	rs458017	111696091	0.994867	H3K27me3	111667354	111667552	NM_153369	KIAA1919	87071	enhancer
rs17510520	6	111751089	rs458017	111696091	0.979395	H3K4me3	111750995	111751193	NM_002912	REV3L	53343	enhancer
rs17510520	6	111751089	rs458017	111696091	0.979395	H3K36me3	111750987	111751185	NM_002912	REV3L	53343	enhancer
rs17072683	6	111731210	rs458017	111696091	0.989707	H3K36me3	111731055	111731253	NM_002912	REV3L	73222	enhancer
rs17539176	6	111777219	rs458017	111696091	0.979395	H3K4me1	111777072	111777270	NM_002912	REV3L	27213	enhancer
rs7758483	6	111789148	rs458017	111696091	0.979395	H3K27me3	111789058	111789256	NM_002912	REV3L	15284	enhancer
rs459888	6	111651156	rs458017	111696091	1	H3K4me3	111651099	111651297	NM_153369	KIAA1919	70675	enhancer
rs34382476	6	111744754	rs458017	111696091	0.974307	H3K27ac	111744568	111744766	NM_002912	REV3L	59678	enhancer
rs7758483	6	111789148	rs458017	111696091	0.979395	H3K36me3	111788979	111789177	NM_002912	REV3L	15284	enhancer
rs34382476	6	111744754	rs458017	111696091	0.974307	H3K36me3	111744559	111744757	NM_002912	REV3L	59678	enhancer
rs479343	6	111690904	rs458017	111696091	1	H3K36me3	111690824	111691022	NM_153369	KIAA1919	110423	enhancer
rs35248830	6	111756750	rs458017	111696091	0.979395	H3K27me3	111756619	111756817	NM_002912	REV3L	47682	enhancer
rs35151650	6	111757727	rs458017	111696091	0.979395	H3K4me1	111757641	111757839	NM_002912	REV3L	46705	enhancer
rs13220692	6	111777039	rs458017	111696091	0.964282	H3K4me3	111776858	111777056	NM_002912	REV3L	27393	enhancer
rs13220692	6	111777039	rs458017	111696091	0.964282	H3K4me1	111776991	111777189	NM_002912	REV3L	27393	enhancer
rs17072683	6	111731210	rs458017	111696091	0.989707	H3K27me3	111731200	111731398	NM_002912	REV3L	73222	enhancer
rs7750803	6	111800113	rs458017	111696091	0.979395	H3K36me3	111799977	111800175	NM_002912	REV3L	4319	enhancer
rs35856111	6	111773468	rs458017	111696091	0.979395	H3K4me1	111773397	111773595	NM_002912	REV3L	30964	enhancer
rs34089926	6	111760246	rs458017	111696091	0.974242	H3K27ac	111760154	111760352	NM_002912	REV3L	44186	enhancer
rs7752225	6	111780615	rs458017	111696091	0.974307	H3K36me3	111780531	111780729	NM_002912	REV3L	23817	enhancer
rs4580915	6	111760764	rs458017	111696091	0.979395	H3K4me3	111760599	111760797	NM_002912	REV3L	43668	enhancer
rs4580915	6	111760764	rs458017	111696091	0.979395	H3K4me1	111760669	111760867	NM_002912	REV3L	43668	enhancer
rs17510733	6	111710918	rs458017	111696091	0.943385	H3K36me3	111710736	111710934	NM_002912	REV3L	93514	transcribed
rs389077	6	111703386	rs458017	111696091	0.994843	H3K4me3	111703330	111703528	NM_002912	REV3L	101046	transcribed
rs13213522	6	111705341	rs458017	111696091	0.994843	H3K36me3	111705182	111705380	NM_002912	REV3L	99091	transcribed
rs13211844	6	111775100	rs458017	111696091	0.979395	H3K4me3	111774966	111775164	NM_002912	REV3L	29332	enhancer
rs17072683	6	111731210	rs458017	111696091	0.989707	H3K4me1	111731032	111731230	NM_002912	REV3L	73222	enhancer
rs35151650	6	111757727	rs458017	111696091	0.979395	H3K36me3	111757571	111757769	NM_002912	REV3L	46705	enhancer
rs35208445	6	111756147	rs458017	111696091	0.974242	H3K4me1	111756046	111756244	NM_002912	REV3L	48285	enhancer
rs7750803	6	111800113	rs458017	111696091	0.979395	H3K4me1	111799923	111800121	NM_002912	REV3L	4319	enhancer
rs459888	6	111651156	rs458017	111696091	1	H3K36me3	111651013	111651211	NM_153369	KIAA1919	70675	enhancer
rs34089926	6	111760246	rs458017	111696091	0.974242	H3K36me3	111760223	111760421	NM_002912	REV3L	44186	enhancer
rs7750803	6	111800113	rs458017	111696091	0.979395	H3K4me3	111800011	111800209	NM_002912	REV3L	4319	enhancer
rs34382476	6	111744754	rs458017	111696091	0.974307	H3K4me1	111744661	111744859	NM_002912	REV3L	59678	enhancer
rs78945802	6	111728346	rs458017	111696091	0.989707	H3K4me3	111728238	111728436	NM_002912	REV3L	76086	enhancer
rs78945802	6	111728346	rs458017	111696091	0.989707	H3K27me3	111728171	111728369	NM_002912	REV3L	76086	enhancer
rs17510520	6	111751089	rs458017	111696091	0.979395	H3K4me1	111751062	111751260	NM_002912	REV3L	53343	enhancer
rs459048	6	111689632	rs458017	111696091	1	H3K4me1	111689582	111689780	NM_153369	KIAA1919	109151	enhancer
rs13220692	6	111777039	rs458017	111696091	0.964282	H3K27me3	111776949	111777147	NM_002912	REV3L	27393	enhancer
rs17072683	6	111731210	rs458017	111696091	0.989707	H3K27ac	111731165	111731363	NM_002912	REV3L	73222	enhancer
rs35709539	6	111704907	rs458017	111696091	0.994843	H3K27ac	111704867	111705065	NM_002912	REV3L	99525	enhancer
rs35151650	6	111757727	rs458017	111696091	0.979395	H3K27me3	111757572	111757770	NM_002912	REV3L	46705	enhancer
rs459888	6	111651156	rs458017	111696091	1	H3K27me3	111651120	111651318	NM_153369	KIAA1919	70675	enhancer
rs17072683	6	111731210	rs458017	111696091	0.989707	H3K4me3	111731109	111731307	NM_002912	REV3L	73222	enhancer
rs35208445	6	111756147	rs458017	111696091	0.974242	H3K27me3	111755995	111756193	NM_002912	REV3L	48285	enhancer
rs7752225	6	111780615	rs458017	111696091	0.974307	H3K27me3	111780502	111780700	NM_002912	REV3L	23817	enhancer
rs17510761	6	111708583	rs458017	111696091	0.994843	H3K4me3	111708478	111708676	NM_002912	REV3L	95849	transcribed
rs17510761	6	111708583	rs458017	111696091	0.994843	H3K36me3	111708502	111708700	NM_002912	REV3L	95849	transcribed
rs17510733	6	111710918	rs458017	111696091	0.943385	H3K27me3	111710822	111711020	NM_002912	REV3L	93514	transcribed
rs78945802	6	111728346	rs458017	111696091	0.989707	H3K4me1	111728299	111728497	NM_002912	REV3L	76086	enhancer
rs35248830	6	111756750	rs458017	111696091	0.979395	H3K4me1	111756595	111756793	NM_002912	REV3L	47682	enhancer
rs35208445	6	111756147	rs458017	111696091	0.974242	H3K4me3	111756011	111756209	NM_002912	REV3L	48285	enhancer
rs35248830	6	111756750	rs458017	111696091	0.979395	H3K4me3	111756698	111756896	NM_002912	REV3L	47682	enhancer
rs35709539	6	111704907	rs458017	111696091	0.994843	H3K36me3	111704816	111705014	NM_002912	REV3L	99525	enhancer
rs479343	6	111690904	rs458017	111696091	1	H3K4me1	111690749	111690947	NM_153369	KIAA1919	110423	enhancer
rs9400477	6	111790643	rs458017	111696091	0.979395	H3K4me1	111790548	111790746	NM_002912	REV3L	13789	enhancer
rs35388905	6	111764419	rs458017	111696091	0.974242	H3K27me3	111764331	111764529	NM_002912	REV3L	40013	enhancer
rs389077	6	111703386	rs458017	111696091	0.994843	H3K36me3	111703194	111703392	NM_002912	REV3L	101046	transcribed
rs34089926	6	111760246	rs458017	111696091	0.974242	H3K4me1	111760119	111760317	NM_002912	REV3L	44186	enhancer
rs7752225	6	111780615	rs458017	111696091	0.974307	H3K4me1	111780500	111780698	NM_002912	REV3L	23817	enhancer
rs7750803	6	111800113	rs458017	111696091	0.979395	H3K27me3	111799949	111800147	NM_002912	REV3L	4319	enhancer
rs13203984	6	111709741	rs458017	111696091	0.979588	H3K4me3	111709597	111709795	NM_002912	REV3L	94691	transcribed
rs13210176	6	111729034	rs458017	111696091	0.989707	H3K36me3	111728989	111729187	NM_002912	REV3L	75398	enhancer
rs78945802	6	111728346	rs458017	111696091	0.989707	H3K36me3	111728210	111728408	NM_002912	REV3L	76086	enhancer
rs4119268	6	111836102	rs458017	111696091	0.80397	H3K27me3	111835970	111836168	NR_034111	TRAF3IP2-AS1	31428	enhancer
rs35248830	6	111756750	rs458017	111696091	0.979395	H3K36me3	111756668	111756866	NM_002912	REV3L	47682	enhancer
rs459888	6	111651156	rs458017	111696091	1	H3K27ac	111651144	111651342	NM_153369	KIAA1919	70675	enhancer
rs35151650	6	111757727	rs458017	111696091	0.979395	H3K4me3	111757544	111757742	NM_002912	REV3L	46705	enhancer
rs463543	6	111667552	rs458017	111696091	0.994867	H3K4me3	111667427	111667625	NM_153369	KIAA1919	87071	enhancer
rs463543	6	111667552	rs458017	111696091	0.994867	H3K4me1	111667391	111667589	NM_153369	KIAA1919	87071	enhancer
rs35388905	6	111764419	rs458017	111696091	0.974242	H3K4me1	111764266	111764464	NM_002912	REV3L	40013	enhancer
rs35208445	6	111756147	rs458017	111696091	0.974242	H3K36me3	111756025	111756223	NM_002912	REV3L	48285	enhancer
rs13211844	6	111775100	rs458017	111696091	0.979395	H3K4me1	111774916	111775114	NM_002912	REV3L	29332	enhancer
rs13210176	6	111729034	rs458017	111696091	0.989707	H3K4me1	111728927	111729125	NM_002912	REV3L	75398	enhancer
rs35856111	6	111773468	rs458017	111696091	0.979395	H3K36me3	111773281	111773479	NM_002912	REV3L	30964	enhancer
rs35856111	6	111773468	rs458017	111696091	0.979395	H3K27me3	111773402	111773600	NM_002912	REV3L	30964	enhancer
rs13203984	6	111709741	rs458017	111696091	0.979588	H3K36me3	111709686	111709884	NM_002912	REV3L	94691	transcribed
rs13213522	6	111705341	rs458017	111696091	0.994843	H3K4me3	111705270	111705468	NM_002912	REV3L	99091	transcribed
rs17539176	6	111777219	rs458017	111696091	0.979395	H3K27me3	111777042	111777240	NM_002912	REV3L	27213	enhancer
rs4119268	6	111836102	rs458017	111696091	0.80397	H3K4me3	111835948	111836146	NR_034111	TRAF3IP2-AS1	31428	enhancer
rs35388905	6	111764419	rs458017	111696091	0.974242	H3K4me3	111764263	111764461	NM_002912	REV3L	40013	enhancer
rs35151650	6	111757727	rs458017	111696091	0.979395	H3K27ac	111757675	111757873	NM_002912	REV3L	46705	enhancer
rs35709539	6	111704907	rs458017	111696091	0.994843	H3K4me1	111704781	111704979	NM_002912	REV3L	99525	enhancer
rs459048	6	111689632	rs458017	111696091	1	H3K4me3	111689443	111689641	NM_153369	KIAA1919	109151	enhancer
rs9400477	6	111790643	rs458017	111696091	0.979395	H3K36me3	111790545	111790743	NM_002912	REV3L	13789	enhancer
rs13211844	6	111775100	rs458017	111696091	0.979395	H3K36me3	111775046	111775244	NM_002912	REV3L	29332	enhancer
rs13203984	6	111709741	rs458017	111696091	0.979588	H3K27me3	111709654	111709852	NM_002912	REV3L	94691	transcribed
rs4119268	6	111836102	rs458017	111696091	0.80397	H3K4me1	111835905	111836103	NR_034111	TRAF3IP2-AS1	31428	enhancer
rs17539176	6	111777219	rs458017	111696091	0.979395	H3K4me3	111777118	111777316	NM_002912	REV3L	27213	enhancer
rs9400477	6	111790643	rs458017	111696091	0.979395	H3K4me3	111790518	111790716	NM_002912	REV3L	13789	enhancer
rs9387010	6	111705944	rs458017	111696091	0.89251	H3K4me3	111705803	111706001	NM_002912	REV3L	98488	transcribed
rs463543	6	111667552	rs458017	111696091	0.994867	H3K27ac	111667401	111667599	NM_153369	KIAA1919	87071	enhancer
rs7776047	6	111793594	rs458017	111696091	0.979395	H3K4me1	111793589	111793787	NM_002912	REV3L	10838	enhancer
rs13220692	6	111777039	rs458017	111696091	0.964282	H3K36me3	111776844	111777042	NM_002912	REV3L	27393	enhancer
rs459888	6	111651156	rs458017	111696091	1	H3K4me1	111650998	111651196	NM_153369	KIAA1919	70675	enhancer
rs17090837	6	111751853	rs458017	111696091	0.979395	H3K4me1	111751760	111751958	NM_002912	REV3L	52579	enhancer
rs35856111	6	111773468	rs458017	111696091	0.979395	H3K4me3	111773300	111773498	NM_002912	REV3L	30964	enhancer
rs459048	6	111689632	rs458017	111696091	1	H3K36me3	111689524	111689722	NM_153369	KIAA1919	109151	enhancer
rs9387010	6	111705944	rs458017	111696091	0.89251	H3K36me3	111705788	111705986	NM_002912	REV3L	98488	transcribed
rs17090837	6	111751853	rs458017	111696091	0.979395	H3K36me3	111751782	111751980	NM_002912	REV3L	52579	enhancer
rs4821104	22	21950405	rs4821124	21979289	0.984618	H3K36me3	21950376	21950574	NM_003347	UBE2L3	28449	enhancer
rs4821104	22	21950405	rs4821124	21979289	0.984618	H3K4me1	21950347	21950545	NM_003347	UBE2L3	28449	enhancer
rs2266959	22	21922904	rs4821124	21979289	0.916225	H3K4me1	21922723	21922921	NM_003347	UBE2L3	948	enhancer
rs5749495	22	21940310	rs4821124	21979289	0.939988	H3K4me3	21940180	21940378	NM_003347	UBE2L3	18354	enhancer
rs5749495	22	21940310	rs4821124	21979289	0.939988	H3K4me1	21940152	21940350	NM_003347	UBE2L3	18354	enhancer
rs2266959	22	21922904	rs4821124	21979289	0.916225	H3K36me3	21922874	21923072	NM_003347	UBE2L3	948	enhancer
rs2266959	22	21922904	rs4821124	21979289	0.916225	H3K27ac	21922744	21922942	NM_003347	UBE2L3	948	enhancer
rs4821114	22	21970810	rs4821124	21979289	0.947735	H3K27ac	21970623	21970821	NM_001017964	YDJC	13530	enhancer
rs12484550	22	21941915	rs4821124	21979289	0.939988	H3K4me3	21941756	21941954	NM_003347	UBE2L3	19959	enhancer
rs2256609	22	21925017	rs4821124	21979289	0.919406	H3K4me1	21924867	21925065	NM_003347	UBE2L3	3061	enhancer
rs12484550	22	21941915	rs4821124	21979289	0.939988	H3K27me3	21941795	21941993	NM_003347	UBE2L3	19959	enhancer
rs9621715	22	21942007	rs4821124	21979289	0.92176	H3K27me3	21941995	21942193	NM_003347	UBE2L3	20051	enhancer
rs9621715	22	21942007	rs4821124	21979289	0.92176	H3K4me3	21941841	21942039	NM_003347	UBE2L3	20051	enhancer
rs2298428	22	21982892	rs4821124	21979289	0.927404	H3K4me1	21982708	21982906	NM_001017964	YDJC	1448	exonic
rs2298428	22	21982892	rs4821124	21979289	0.927404	H3K4me3	21982739	21982937	NM_001017964	YDJC	1448	exonic
rs12484550	22	21941915	rs4821124	21979289	0.939988	H3K4me1	21941762	21941960	NM_003347	UBE2L3	19959	enhancer
rs12484550	22	21941915	rs4821124	21979289	0.939988	H3K36me3	21941788	21941986	NM_003347	UBE2L3	19959	enhancer
rs12484550	22	21941915	rs4821124	21979289	0.939988	H3K27ac	21941896	21942094	NM_003347	UBE2L3	19959	enhancer
rs2298428	22	21982892	rs4821124	21979289	0.927404	H3K36me3	21982859	21983057	NM_001017964	YDJC	1448	exonic
rs4821114	22	21970810	rs4821124	21979289	0.947735	H3K36me3	21970628	21970826	NM_001017964	YDJC	13530	enhancer
rs73166619	22	21930093	rs4821124	21979289	0.915156	H3K27ac	21929956	21930154	NM_003347	UBE2L3	8137	enhancer
rs9621715	22	21942007	rs4821124	21979289	0.92176	H3K4me1	21941814	21942012	NM_003347	UBE2L3	20051	enhancer
rs9621715	22	21942007	rs4821124	21979289	0.92176	H3K36me3	21941945	21942143	NM_003347	UBE2L3	20051	enhancer
rs2256609	22	21925017	rs4821124	21979289	0.919406	H3K36me3	21924859	21925057	NM_003347	UBE2L3	3061	enhancer
rs4821116	22	21973319	rs4821124	21979289	0.930659	H3K4me3	21973158	21973356	NM_001017964	YDJC	11021	enhancer
rs2256609	22	21925017	rs4821124	21979289	0.919406	H3K4me3	21924870	21925068	NM_003347	UBE2L3	3061	enhancer
rs59391722	22	21920817	rs4821124	21979289	0.921578	H3K4me1	21920748	21920946	NM_003347	UBE2L3	-1139	enhancer
rs59391722	22	21920817	rs4821124	21979289	0.921578	H3K36me3	21920741	21920939	NM_003347	UBE2L3	-1139	enhancer
rs59391722	22	21920817	rs4821124	21979289	0.921578	H3K4me3	21920731	21920929	NM_003347	UBE2L3	-1139	enhancer
rs2266959	22	21922904	rs4821124	21979289	0.916225	H3K27me3	21922880	21923078	NM_003347	UBE2L3	948	enhancer
rs2266959	22	21922904	rs4821124	21979289	0.916225	H3K4me3	21922735	21922933	NM_003347	UBE2L3	948	enhancer
rs138665726	22	21917859	rs4821124	21979289	0.919378	H3K27me3	21917823	21918021	NM_003347	UBE2L3	-4097	repressed
rs73166619	22	21930093	rs4821124	21979289	0.915156	H3K4me1	21929896	21930094	NM_003347	UBE2L3	8137	enhancer
rs5749502	22	21945096	rs4821124	21979289	0.938911	H3K36me3	21945023	21945221	NM_003347	UBE2L3	23140	enhancer
rs5749502	22	21945096	rs4821124	21979289	0.938911	H3K27ac	21944939	21945137	NM_003347	UBE2L3	23140	enhancer
rs4821114	22	21970810	rs4821124	21979289	0.947735	H3K4me3	21970736	21970934	NM_001017964	YDJC	13530	enhancer
rs9621715	22	21942007	rs4821124	21979289	0.92176	H3K27ac	21941896	21942094	NM_003347	UBE2L3	20051	enhancer
rs2266963	22	21947467	rs4821124	21979289	0.939988	H3K4me1	21947310	21947508	NM_003347	UBE2L3	25511	enhancer
rs2266963	22	21947467	rs4821124	21979289	0.939988	H3K36me3	21947278	21947476	NM_003347	UBE2L3	25511	enhancer
rs2266963	22	21947467	rs4821124	21979289	0.939988	H3K27ac	21947389	21947587	NM_003347	UBE2L3	25511	enhancer
rs5754344	22	21963786	rs4821124	21979289	0.928358	H3K4me1	21963658	21963856	NM_001017964	YDJC	20554	enhancer
rs5754344	22	21963786	rs4821124	21979289	0.928358	H3K36me3	21963617	21963815	NM_001017964	YDJC	20554	enhancer
rs5754344	22	21963786	rs4821124	21979289	0.928358	H3K27ac	21963685	21963883	NM_001017964	YDJC	20554	enhancer
rs5754344	22	21963786	rs4821124	21979289	0.928358	H3K4me3	21963616	21963814	NM_001017964	YDJC	20554	enhancer
rs5998509	22	21917479	rs4821124	21979289	0.96164	H3K27me3	21917370	21917568	NM_003347	UBE2L3	-4477	enhancer
rs5749502	22	21945096	rs4821124	21979289	0.938911	H3K4me1	21944903	21945101	NM_003347	UBE2L3	23140	enhancer
rs2266961	22	21928597	rs4821124	21979289	0.9388	H3K36me3	21928451	21928649	NM_003347	UBE2L3	6641	enhancer
rs2266961	22	21928597	rs4821124	21979289	0.9388	H3K27ac	21928463	21928661	NM_003347	UBE2L3	6641	enhancer
rs2266961	22	21928597	rs4821124	21979289	0.9388	H3K27me3	21928445	21928643	NM_003347	UBE2L3	6641	enhancer
rs4821116	22	21973319	rs4821124	21979289	0.930659	H3K36me3	21973142	21973340	NM_001017964	YDJC	11021	enhancer
rs5749502	22	21945096	rs4821124	21979289	0.938911	H3K4me3	21944932	21945130	NM_003347	UBE2L3	23140	enhancer
rs11089620	22	21922456	rs4821124	21979289	0.916225	H3K4me1	21922306	21922504	NM_003347	UBE2L3	500	enhancer
rs11089620	22	21922456	rs4821124	21979289	0.916225	H3K36me3	21922361	21922559	NM_003347	UBE2L3	500	enhancer
rs11089620	22	21922456	rs4821124	21979289	0.916225	H3K27ac	21922272	21922470	NM_003347	UBE2L3	500	enhancer
rs11089620	22	21922456	rs4821124	21979289	0.916225	H3K4me3	21922263	21922461	NM_003347	UBE2L3	500	enhancer
rs2266961	22	21928597	rs4821124	21979289	0.9388	H3K4me1	21928447	21928645	NM_003347	UBE2L3	6641	enhancer
rs5998509	22	21917479	rs4821124	21979289	0.96164	H3K4me1	21917366	21917564	NM_003347	UBE2L3	-4477	enhancer
rs138665726	22	21917859	rs4821124	21979289	0.919378	H3K4me3	21917801	21917999	NM_003347	UBE2L3	-4097	repressed
rs5754166	22	21930777	rs4821124	21979289	0.933402	H3K4me3	21930612	21930810	NM_003347	UBE2L3	8821	enhancer
rs4821116	22	21973319	rs4821124	21979289	0.930659	H3K4me1	21973194	21973392	NM_001017964	YDJC	11021	enhancer
rs5754177	22	21933428	rs4821124	21979289	0.966081	H3K36me3	21933362	21933560	NM_003347	UBE2L3	11472	enhancer
rs2266961	22	21928597	rs4821124	21979289	0.9388	H3K4me3	21928499	21928697	NM_003347	UBE2L3	6641	enhancer
rs5749502	22	21945096	rs4821124	21979289	0.938911	H3K27me3	21944911	21945109	NM_003347	UBE2L3	23140	enhancer
rs5754166	22	21930777	rs4821124	21979289	0.933402	H3K4me1	21930607	21930805	NM_003347	UBE2L3	8821	enhancer
rs5754177	22	21933428	rs4821124	21979289	0.966081	H3K4me1	21933363	21933561	NM_003347	UBE2L3	11472	enhancer
rs5754234	22	21942978	rs4821124	21979289	0.92176	H3K27ac	21942817	21943015	NM_003347	UBE2L3	21022	enhancer
rs537672	20	48473546	rs495337	48522330	0.818213	H3K36me3	48473382	48473580	NM_015266	SLC9A8	44297	enhancer
rs537672	20	48473546	rs495337	48522330	0.818213	H3K4me1	48473509	48473707	NM_015266	SLC9A8	44297	enhancer
rs527892	20	48477454	rs495337	48522330	0.818213	H3K27me3	48477383	48477581	NM_015266	SLC9A8	48205	enhancer
rs595027	20	48465722	rs495337	48522330	0.816565	H3K4me3	48465600	48465798	NM_015266	SLC9A8	36473	enhancer
rs13039965	20	48557172	rs495337	48522330	0.948611	H3K4me3	48557099	48557297	NM_018683	RNF114	4259	enhancer
rs13039965	20	48557172	rs495337	48522330	0.948611	H3K4me1	48557013	48557211	NM_018683	RNF114	4259	enhancer
rs6125826	20	48556461	rs495337	48522330	0.966521	H3K4me1	48556305	48556503	NM_018683	RNF114	3548	enhancer
rs11086299	20	48548870	rs495337	48522330	0.953277	H3K4me3	48548808	48549006	NM_018683	RNF114	-4043	enhancer
rs1056198	20	48556229	rs495337	48522330	0.988723	H3K27me3	48556130	48556328	NM_018683	RNF114	3316	enhancer
rs632376	20	48520610	rs495337	48522330	0.912398	H3K4me1	48520522	48520720	NM_006038	SPATA2	11470	enhancer
rs595777	20	48474819	rs495337	48522330	0.818213	H3K4me3	48474733	48474931	NM_015266	SLC9A8	45570	transcribed
rs2235617	20	48554977	rs495337	48522330	0.987858	H3K4me1	48554800	48554998	NM_018683	RNF114	2064	enhancer
rs571694	20	48523755	rs495337	48522330	0.970019	H3K36me3	48523746	48523944	NM_006038	SPATA2	8325	transcribed
rs6125829	20	48568929	rs495337	48522330	0.991324	H3K36me3	48568765	48568963	NM_018683	RNF114	16016	enhancer
rs6122835	20	48452498	rs495337	48522330	0.805917	H3K4me3	48452338	48452536	NM_015266	SLC9A8	23249	enhancer
rs11086299	20	48548870	rs495337	48522330	0.953277	H3K36me3	48548744	48548942	NM_018683	RNF114	-4043	enhancer
rs1056198	20	48556229	rs495337	48522330	0.988723	H3K4me3	48556043	48556241	NM_018683	RNF114	3316	enhancer
rs627898	20	48480254	rs495337	48522330	0.813326	H3K4me3	48480211	48480409	NM_015266	SLC9A8	51005	enhancer
rs11086299	20	48548870	rs495337	48522330	0.953277	H3K4me1	48548861	48549059	NM_018683	RNF114	-4043	enhancer
rs527892	20	48477454	rs495337	48522330	0.818213	H3K36me3	48477354	48477552	NM_015266	SLC9A8	48205	enhancer
rs627898	20	48480254	rs495337	48522330	0.813326	H3K36me3	48480111	48480309	NM_015266	SLC9A8	51005	enhancer
rs6125826	20	48556461	rs495337	48522330	0.966521	H3K36me3	48556424	48556622	NM_018683	RNF114	3548	enhancer
rs527892	20	48477454	rs495337	48522330	0.818213	H3K4me1	48477384	48477582	NM_015266	SLC9A8	48205	enhancer
rs627898	20	48480254	rs495337	48522330	0.813326	H3K4me1	48480107	48480305	NM_015266	SLC9A8	51005	enhancer
rs6067284	20	48574454	rs495337	48522330	0.990459	H3K36me3	48574279	48574477	NM_018683	RNF114	21541	transcribed
rs595027	20	48465722	rs495337	48522330	0.816565	H3K36me3	48465596	48465794	NM_015266	SLC9A8	36473	enhancer
rs1056198	20	48556229	rs495337	48522330	0.988723	H3K36me3	48556134	48556332	NM_018683	RNF114	3316	enhancer
rs6122835	20	48452498	rs495337	48522330	0.805917	H3K4me1	48452423	48452621	NM_015266	SLC9A8	23249	enhancer
rs595777	20	48474819	rs495337	48522330	0.818213	H3K36me3	48474728	48474926	NM_015266	SLC9A8	45570	transcribed
rs4809769	20	48579164	rs495337	48522330	0.990456	H3K4me1	48579124	48579322	NM_005985	SNAI1	-20348	enhancer
rs4809769	20	48579164	rs495337	48522330	0.990456	H3K36me3	48579107	48579305	NM_005985	SNAI1	-20348	enhancer
rs2235617	20	48554977	rs495337	48522330	0.987858	H3K27ac	48554895	48555093	NM_018683	RNF114	2064	enhancer
rs6122835	20	48452498	rs495337	48522330	0.805917	H3K36me3	48452340	48452538	NM_015266	SLC9A8	23249	enhancer
rs6122835	20	48452498	rs495337	48522330	0.805917	H3K27me3	48452372	48452570	NM_015266	SLC9A8	23249	enhancer
rs2235617	20	48554977	rs495337	48522330	0.987858	H3K36me3	48554855	48555053	NM_018683	RNF114	2064	enhancer
rs6125829	20	48568929	rs495337	48522330	0.991324	H3K4me1	48568823	48569021	NM_018683	RNF114	16016	enhancer
rs4809768	20	48576312	rs495337	48522330	0.991324	H3K27me3	48576261	48576459	NM_005985	SNAI1	-23200	repressed
rs1056198	20	48556229	rs495337	48522330	0.988723	H3K4me1	48556057	48556255	NM_018683	RNF114	3316	enhancer
rs2294599	20	48562446	rs495337	48522330	0.991324	H3K36me3	48562352	48562550	NM_018683	RNF114	9533	enhancer
rs2294599	20	48562446	rs495337	48522330	0.991324	H3K27ac	48562288	48562486	NM_018683	RNF114	9533	enhancer
rs2294599	20	48562446	rs495337	48522330	0.991324	H3K27me3	48562424	48562622	NM_018683	RNF114	9533	enhancer
rs2235616	20	48569127	rs495337	48522330	0.987858	H3K4me3	48568976	48569174	NM_018683	RNF114	16214	enhancer
rs527892	20	48477454	rs495337	48522330	0.818213	H3K4me3	48477316	48477514	NM_015266	SLC9A8	48205	enhancer
rs6125826	20	48556461	rs495337	48522330	0.966521	H3K27me3	48556445	48556643	NM_018683	RNF114	3548	enhancer
rs2294599	20	48562446	rs495337	48522330	0.991324	H3K4me3	48562307	48562505	NM_018683	RNF114	9533	enhancer
rs6125826	20	48556461	rs495337	48522330	0.966521	H3K4me3	48556344	48556542	NM_018683	RNF114	3548	enhancer
rs653423	20	48514174	rs495337	48522330	0.954102	H3K27me3	48514088	48514286	NM_006038	SPATA2	17906	enhancer
rs595027	20	48465722	rs495337	48522330	0.816565	H3K4me1	48465612	48465810	NM_015266	SLC9A8	36473	enhancer
rs2235617	20	48554977	rs495337	48522330	0.987858	H3K4me3	48554788	48554986	NM_018683	RNF114	2064	enhancer
rs671130	20	48477458	rs495337	48522330	0.818213	H3K36me3	48477354	48477552	NM_015266	SLC9A8	48209	enhancer
rs671130	20	48477458	rs495337	48522330	0.818213	H3K27me3	48477383	48477581	NM_015266	SLC9A8	48209	enhancer
rs671130	20	48477458	rs495337	48522330	0.818213	H3K4me3	48477316	48477514	NM_015266	SLC9A8	48209	enhancer
rs686996	20	48476266	rs495337	48522330	0.818213	H3K4me1	48476266	48476464	NM_015266	SLC9A8	47017	enhancer
rs686996	20	48476266	rs495337	48522330	0.818213	H3K36me3	48476143	48476341	NM_015266	SLC9A8	47017	enhancer
rs686996	20	48476266	rs495337	48522330	0.818213	H3K27me3	48476139	48476337	NM_015266	SLC9A8	47017	enhancer
rs633829	20	48493291	rs495337	48522330	0.817399	H3K4me1	48493149	48493347	NM_006038	SPATA2	38789	enhancer
rs2769976	20	48514919	rs495337	48522330	0.891209	H3K4me1	48514860	48515058	NM_006038	SPATA2	17161	enhancer
rs653423	20	48514174	rs495337	48522330	0.954102	H3K27ac	48514126	48514324	NM_006038	SPATA2	17906	enhancer
rs6067300	20	48585368	rs495337	48522330	0.933768	H3K4me1	48585226	48585424	NM_005985	SNAI1	-14144	enhancer
rs653423	20	48514174	rs495337	48522330	0.954102	H3K4me3	48514097	48514295	NM_006038	SPATA2	17906	enhancer
rs671130	20	48477458	rs495337	48522330	0.818213	H3K4me1	48477384	48477582	NM_015266	SLC9A8	48209	enhancer
rs2056991	20	48561280	rs495337	48522330	0.991324	H3K36me3	48561109	48561307	NM_018683	RNF114	8367	enhancer
rs2056991	20	48561280	rs495337	48522330	0.991324	H3K27ac	48561102	48561300	NM_018683	RNF114	8367	enhancer
rs2056991	20	48561280	rs495337	48522330	0.991324	H3K27me3	48561195	48561393	NM_018683	RNF114	8367	enhancer
rs2056991	20	48561280	rs495337	48522330	0.991324	H3K4me3	48561094	48561292	NM_018683	RNF114	8367	enhancer
rs2235616	20	48569127	rs495337	48522330	0.987858	H3K4me1	48569000	48569198	NM_018683	RNF114	16214	enhancer
rs2235616	20	48569127	rs495337	48522330	0.987858	H3K36me3	48569039	48569237	NM_018683	RNF114	16214	enhancer
rs6067296	20	48582769	rs495337	48522330	0.990456	H3K27me3	48582651	48582849	NM_005985	SNAI1	-16743	transcribed
rs6067296	20	48582769	rs495337	48522330	0.990456	H3K4me3	48582601	48582799	NM_005985	SNAI1	-16743	transcribed
rs6067284	20	48574454	rs495337	48522330	0.990459	H3K4me3	48574297	48574495	NM_018683	RNF114	21541	transcribed
rs633829	20	48493291	rs495337	48522330	0.817399	H3K4me3	48493125	48493323	NM_006038	SPATA2	38789	enhancer
rs967305	20	48459946	rs495337	48522330	0.806736	H3K4me3	48459939	48460137	NM_015266	SLC9A8	30697	enhancer
rs2294599	20	48562446	rs495337	48522330	0.991324	H3K4me1	48562419	48562617	NM_018683	RNF114	9533	enhancer
rs2235617	20	48554977	rs495337	48522330	0.987858	H3K27me3	48554968	48555166	NM_018683	RNF114	2064	enhancer
rs2056991	20	48561280	rs495337	48522330	0.991324	H3K4me1	48561099	48561297	NM_018683	RNF114	8367	enhancer
rs6067305	20	48589996	rs495337	48522330	0.93546	H3K4me3	48589910	48590108	NM_005985	SNAI1	-9516	enhancer
rs73129264	20	48551679	rs495337	48522330	0.985264	H3K36me3	48551524	48551722	NM_018683	RNF114	-1234	enhancer
rs6067305	20	48589996	rs495337	48522330	0.93546	H3K4me1	48589801	48589999	NM_005985	SNAI1	-9516	enhancer
rs6067305	20	48589996	rs495337	48522330	0.93546	H3K27me3	48589977	48590175	NM_005985	SNAI1	-9516	enhancer
rs6067296	20	48582769	rs495337	48522330	0.990456	H3K36me3	48582690	48582888	NM_005985	SNAI1	-16743	transcribed
rs967305	20	48459946	rs495337	48522330	0.806736	H3K36me3	48459875	48460073	NM_015266	SLC9A8	30697	enhancer
rs73129264	20	48551679	rs495337	48522330	0.985264	H3K27me3	48551504	48551702	NM_018683	RNF114	-1234	enhancer
rs6067302	20	48586445	rs495337	48522330	0.937176	H3K4me1	48586271	48586469	NM_005985	SNAI1	-13067	enhancer
rs6067299	20	48585366	rs495337	48522330	0.937202	H3K4me1	48585226	48585424	NM_005985	SNAI1	-14146	enhancer
rs653423	20	48514174	rs495337	48522330	0.954102	H3K36me3	48514124	48514322	NM_006038	SPATA2	17906	enhancer
rs6067302	20	48586445	rs495337	48522330	0.937176	H3K27me3	48586401	48586599	NM_005985	SNAI1	-13067	enhancer
rs73129264	20	48551679	rs495337	48522330	0.985264	H3K4me3	48551540	48551738	NM_018683	RNF114	-1234	enhancer
rs633829	20	48493291	rs495337	48522330	0.817399	H3K36me3	48493121	48493319	NM_006038	SPATA2	38789	enhancer
rs967305	20	48459946	rs495337	48522330	0.806736	H3K4me1	48459778	48459976	NM_015266	SLC9A8	30697	enhancer
rs73129264	20	48551679	rs495337	48522330	0.985264	H3K4me1	48551487	48551685	NM_018683	RNF114	-1234	enhancer
rs7527788	1	152596414	rs512208	152552285	0.829576	H3K4me3	152596274	152596472	NM_178431	LCE3A	-835	promoter
rs12037364	1	152607847	rs512208	152552285	0.818769	H3K27me3	152607649	152607847	NM_178431	LCE3A	-12268	enhancer
rs12728742	1	152601330	rs512208	152552285	0.888379	H3K27ac	152601172	152601370	NM_178431	LCE3A	-5751	enhancer
rs35711289	1	152604154	rs512208	152552285	0.887523	H3K4me3	152603984	152604182	NM_178431	LCE3A	-8575	enhancer
rs10749673	1	152553913	rs512208	152552285	0.865559	H3K4me1	152553755	152553953	NM_032563	LCE3D	-933	promoter
rs35711289	1	152604154	rs512208	152552285	0.887523	H3K27me3	152604051	152604249	NM_178431	LCE3A	-8575	enhancer
rs1575754	1	152605117	rs512208	152552285	0.812676	H3K27me3	152605029	152605227	NM_178431	LCE3A	-9538	enhancer
rs10788843	1	152553768	rs512208	152552285	0.857707	H3K4me3	152553573	152553771	NM_032563	LCE3D	-788	promoter
rs6702474	1	152598760	rs512208	152552285	0.886669	H3K36me3	152598578	152598776	NM_178431	LCE3A	-3181	transcribed
rs7527788	1	152596414	rs512208	152552285	0.829576	H3K36me3	152596310	152596508	NM_178431	LCE3A	-835	promoter
rs10788843	1	152553768	rs512208	152552285	0.857707	H3K27me3	152553625	152553823	NM_032563	LCE3D	-788	promoter
rs61813877	1	152551547	rs512208	152552285	0.827932	H3K4me3	152551409	152551607	NM_032563	LCE3D	1433	repressed
rs59373699	1	152605300	rs512208	152552285	0.812676	H3K27ac	152605243	152605441	NM_178431	LCE3A	-9721	enhancer
rs10749673	1	152553913	rs512208	152552285	0.865559	H3K4me3	152553902	152554100	NM_032563	LCE3D	-933	promoter
rs6702474	1	152598760	rs512208	152552285	0.886669	H3K27me3	152598627	152598825	NM_178431	LCE3A	-3181	transcribed
rs1575754	1	152605117	rs512208	152552285	0.812676	H3K36me3	152604927	152605125	NM_178431	LCE3A	-9538	enhancer
rs10788843	1	152553768	rs512208	152552285	0.857707	H3K4me1	152553755	152553953	NM_032563	LCE3D	-788	promoter
rs35711289	1	152604154	rs512208	152552285	0.887523	H3K36me3	152604072	152604270	NM_178431	LCE3A	-8575	enhancer
rs4845448	1	152590943	rs512208	152552285	0.89613	H3K4me1	152590909	152591107	NM_178431	LCE3A	4636	enhancer
rs7527788	1	152596414	rs512208	152552285	0.829576	H3K27me3	152596409	152596607	NM_178431	LCE3A	-835	promoter
rs59373699	1	152605300	rs512208	152552285	0.812676	H3K27me3	152605149	152605347	NM_178431	LCE3A	-9721	enhancer
rs11205049	1	152603217	rs512208	152552285	0.887523	H3K4me1	152603047	152603245	NM_178431	LCE3A	-7638	enhancer
rs1575754	1	152605117	rs512208	152552285	0.812676	H3K4me1	152604927	152605125	NM_178431	LCE3A	-9538	enhancer
rs10749673	1	152553913	rs512208	152552285	0.865559	H3K36me3	152553900	152554098	NM_032563	LCE3D	-933	promoter
rs11205049	1	152603217	rs512208	152552285	0.887523	H3K27me3	152603078	152603276	NM_178431	LCE3A	-7638	enhancer
rs12728742	1	152601330	rs512208	152552285	0.888379	H3K4me1	152601316	152601514	NM_178431	LCE3A	-5751	enhancer
rs12037364	1	152607847	rs512208	152552285	0.818769	H3K36me3	152607700	152607898	NM_178431	LCE3A	-12268	enhancer
rs35711289	1	152604154	rs512208	152552285	0.887523	H3K4me1	152604008	152604206	NM_178431	LCE3A	-8575	enhancer
rs960752	1	152597371	rs512208	152552285	0.887523	H3K27me3	152597340	152597538	NM_178431	LCE3A	-1792	repressed
rs6702474	1	152598760	rs512208	152552285	0.886669	H3K4me3	152598580	152598778	NM_178431	LCE3A	-3181	transcribed
rs12046943	1	152607855	rs512208	152552285	0.819535	H3K27me3	152607684	152607882	NM_178431	LCE3A	-12276	enhancer
rs61813877	1	152551547	rs512208	152552285	0.827932	H3K27me3	152551420	152551618	NM_032563	LCE3D	1433	repressed
rs12728742	1	152601330	rs512208	152552285	0.888379	H3K27me3	152601185	152601383	NM_178431	LCE3A	-5751	enhancer
rs12728742	1	152601330	rs512208	152552285	0.888379	H3K4me3	152601187	152601385	NM_178431	LCE3A	-5751	enhancer
rs12728742	1	152601330	rs512208	152552285	0.888379	H3K36me3	152601178	152601376	NM_178431	LCE3A	-5751	enhancer
rs4845448	1	152590943	rs512208	152552285	0.89613	H3K27me3	152590760	152590958	NM_178431	LCE3A	4636	enhancer
rs1575754	1	152605117	rs512208	152552285	0.812676	H3K27ac	152605098	152605296	NM_178431	LCE3A	-9538	enhancer
rs12037364	1	152607847	rs512208	152552285	0.818769	H3K4me1	152607793	152607991	NM_178431	LCE3A	-12268	enhancer
rs4845448	1	152590943	rs512208	152552285	0.89613	H3K36me3	152590858	152591056	NM_178431	LCE3A	4636	enhancer
rs12046943	1	152607855	rs512208	152552285	0.819535	H3K4me1	152607793	152607991	NM_178431	LCE3A	-12276	enhancer
rs7527788	1	152596414	rs512208	152552285	0.829576	H3K4me1	152596362	152596560	NM_178431	LCE3A	-835	promoter
rs59373699	1	152605300	rs512208	152552285	0.812676	H3K36me3	152605268	152605466	NM_178431	LCE3A	-9721	enhancer
rs12046943	1	152607855	rs512208	152552285	0.819535	H3K36me3	152607700	152607898	NM_178431	LCE3A	-12276	enhancer
rs4845448	1	152590943	rs512208	152552285	0.89613	H3K4me3	152590780	152590978	NM_178431	LCE3A	4636	enhancer
rs497295	18	61657867	rs514315	61656785	0.823532	H3K27ac	61657842	61658040	NM_002640	SERPINB8	20605	enhancer
rs679949	18	61657897	rs514315	61656785	0.979598	H3K27ac	61657842	61658040	NM_002640	SERPINB8	20635	enhancer
rs138617147	18	51816227	rs545979	51819750	0.992481	H3K27ac	51816168	51816366	NM_007195	POLI	20379	enhancer
rs138617147	18	51816227	rs545979	51819750	0.992481	H3K4me1	51816102	51816300	NM_007195	POLI	20379	enhancer
rs693199	18	51815487	rs545979	51819750	0.989995	H3K36me3	51815311	51815509	NM_007195	POLI	19639	enhancer
rs524464	18	51796996	rs545979	51819750	0.99623	H3K27ac	51796925	51797123	NM_007195	POLI	1148	enhancer
rs3017302	18	51795535	rs545979	51819750	0.997485	H3K4me1	51795355	51795553	NM_007195	POLI	-313	promoter
rs138617147	18	51816227	rs545979	51819750	0.992481	H3K36me3	51816109	51816307	NM_007195	POLI	20379	enhancer
rs687845	18	51838713	rs545979	51819750	0.973698	H3K4me3	51838545	51838743	NM_139171	STARD6	42230	transcribed
rs602422	18	51805130	rs545979	51819750	0.998742	H3K4me1	51805063	51805261	NM_007195	POLI	9282	enhancer
rs3018198	18	51795079	rs545979	51819750	0.992481	H3K36me3	51795071	51795269	NM_007195	POLI	-769	promoter
rs602422	18	51805130	rs545979	51819750	0.998742	H3K27ac	51805063	51805261	NM_007195	POLI	9282	enhancer
rs602231	18	51789392	rs545979	51819750	0.996227	H3K4me3	51789281	51789479	NM_007195	POLI	-6456	enhancer
rs693199	18	51815487	rs545979	51819750	0.989995	H3K4me1	51815340	51815538	NM_007195	POLI	19639	enhancer
rs602422	18	51805130	rs545979	51819750	0.998742	H3K36me3	51804943	51805141	NM_007195	POLI	9282	enhancer
rs664157	18	51792714	rs545979	51819750	0.926731	H3K27me3	51792527	51792725	NM_007195	POLI	-3134	enhancer
rs694650	18	51807747	rs545979	51819750	0.994978	H3K36me3	51807587	51807785	NM_007195	POLI	11899	enhancer
rs3017302	18	51795535	rs545979	51819750	0.997485	H3K27ac	51795356	51795554	NM_007195	POLI	-313	promoter
rs524464	18	51796996	rs545979	51819750	0.99623	H3K4me1	51796898	51797096	NM_007195	POLI	1148	enhancer
rs693199	18	51815487	rs545979	51819750	0.989995	H3K27ac	51815365	51815563	NM_007195	POLI	19639	enhancer
rs596887	18	51796976	rs545979	51819750	0.997485	H3K27me3	51796915	51797113	NM_007195	POLI	1128	enhancer
rs563611	18	51836946	rs545979	51819750	0.99372	H3K4me3	51836893	51837091	NM_007195	POLI	41098	repressed
rs629055	18	51791637	rs545979	51819750	0.997485	H3K27ac	51791550	51791748	NM_007195	POLI	-4211	enhancer
rs565272	18	51786406	rs545979	51819750	0.991202	H3K27me3	51786331	51786529	NM_007195	POLI	-9442	repressed
rs660793	18	51819989	rs545979	51819750	0.998742	H3K36me3	51819893	51820091	NM_007195	POLI	24141	transcribed
rs510482	18	51799218	rs545979	51819750	0.940277	H3K36me3	51799041	51799239	NM_007195	POLI	3370	transcribed
rs3017302	18	51795535	rs545979	51819750	0.997485	H3K4me3	51795390	51795588	NM_007195	POLI	-313	promoter
rs518529	18	51819060	rs545979	51819750	0.998742	H3K27me3	51818862	51819060	NM_007195	POLI	23212	enhancer
rs660793	18	51819989	rs545979	51819750	0.998742	H3K4me3	51819935	51820133	NM_007195	POLI	24141	transcribed
rs3018198	18	51795079	rs545979	51819750	0.992481	H3K4me1	51794903	51795101	NM_007195	POLI	-769	promoter
rs687845	18	51838713	rs545979	51819750	0.973698	H3K27me3	51838705	51838903	NM_139171	STARD6	42230	transcribed
rs687845	18	51838713	rs545979	51819750	0.973698	H3K36me3	51838711	51838909	NM_139171	STARD6	42230	transcribed
rs591915	18	51814070	rs545979	51819750	0.931582	H3K36me3	51813900	51814098	NM_007195	POLI	18222	transcribed
rs666027	18	51797231	rs545979	51819750	0.932858	H3K4me3	51797144	51797342	NM_007195	POLI	1383	enhancer
rs602231	18	51789392	rs545979	51819750	0.996227	H3K27ac	51789250	51789448	NM_007195	POLI	-6456	enhancer
rs149307236	18	51833567	rs545979	51819750	0.988695	H3K4me3	51833385	51833583	NM_007195	POLI	37719	transcribed
rs518529	18	51819060	rs545979	51819750	0.998742	H3K4me1	51818883	51819081	NM_007195	POLI	23212	enhancer
rs518529	18	51819060	rs545979	51819750	0.998742	H3K27ac	51818935	51819133	NM_007195	POLI	23212	enhancer
rs664157	18	51792714	rs545979	51819750	0.926731	H3K27ac	51792550	51792748	NM_007195	POLI	-3134	enhancer
rs563611	18	51836946	rs545979	51819750	0.99372	H3K27me3	51836803	51837001	NM_007195	POLI	41098	repressed
rs596887	18	51796976	rs545979	51819750	0.997485	H3K4me1	51796898	51797096	NM_007195	POLI	1128	enhancer
rs664157	18	51792714	rs545979	51819750	0.926731	H3K4me3	51792639	51792837	NM_007195	POLI	-3134	enhancer
rs138617147	18	51816227	rs545979	51819750	0.992481	H3K4me3	51816054	51816252	NM_007195	POLI	20379	enhancer
rs588625	18	51786315	rs545979	51819750	0.992462	H3K27me3	51786150	51786348	NM_007195	POLI	-9533	repressed
rs608281	18	51829736	rs545979	51819750	0.988695	H3K4me1	51829595	51829793	NM_007195	POLI	33888	enhancer
rs664075	18	51843005	rs545979	51819750	0.909726	H3K36me3	51842855	51843053	NM_139171	STARD6	37938	transcribed
rs115582131	18	51830567	rs545979	51819750	0.987442	H3K4me3	51830402	51830600	NM_007195	POLI	34719	transcribed
rs601995	18	51841147	rs545979	51819750	0.967475	H3K4me3	51841012	51841210	NM_139171	STARD6	39796	enhancer
rs655991	18	51783831	rs545979	51819750	0.988717	H3K4me3	51783649	51783847	NM_007195	POLI	-12017	transcribed
rs510482	18	51799218	rs545979	51819750	0.940277	H3K27me3	51799071	51799269	NM_007195	POLI	3370	transcribed
rs652994	18	51826237	rs545979	51819750	0.989949	H3K4me1	51826231	51826429	NM_007195	POLI	30389	enhancer
rs652994	18	51826237	rs545979	51819750	0.989949	H3K36me3	51826115	51826313	NM_007195	POLI	30389	enhancer
rs652994	18	51826237	rs545979	51819750	0.989949	H3K27me3	51826054	51826252	NM_007195	POLI	30389	enhancer
rs602422	18	51805130	rs545979	51819750	0.998742	H3K27me3	51805112	51805310	NM_007195	POLI	9282	enhancer
rs607689	18	51789438	rs545979	51819750	0.996227	H3K4me3	51789281	51789479	NM_007195	POLI	-6410	enhancer
rs149307236	18	51833567	rs545979	51819750	0.988695	H3K36me3	51833380	51833578	NM_007195	POLI	37719	transcribed
rs607689	18	51789438	rs545979	51819750	0.996227	H3K27ac	51789250	51789448	NM_007195	POLI	-6410	enhancer
rs664157	18	51792714	rs545979	51819750	0.926731	H3K36me3	51792628	51792826	NM_007195	POLI	-3134	enhancer
rs141541142	18	51816660	rs545979	51819750	0.996227	H3K4me1	51816583	51816781	NM_007195	POLI	20812	enhancer
rs2956140	18	51795329	rs545979	51819750	0.997485	H3K4me1	51795270	51795468	NM_007195	POLI	-519	promoter
rs660793	18	51819989	rs545979	51819750	0.998742	H3K27me3	51819864	51820062	NM_007195	POLI	24141	transcribed
rs625656	18	51824674	rs545979	51819750	0.99372	H3K36me3	51824499	51824697	NM_007195	POLI	28826	transcribed
rs652994	18	51826237	rs545979	51819750	0.989949	H3K4me3	51826079	51826277	NM_007195	POLI	30389	enhancer
rs588489	18	51786412	rs545979	51819750	0.991202	H3K27me3	51786331	51786529	NM_007195	POLI	-9436	repressed
rs3018198	18	51795079	rs545979	51819750	0.992481	H3K27me3	51795055	51795253	NM_007195	POLI	-769	promoter
rs654328	18	51826528	rs545979	51819750	0.989949	H3K36me3	51826463	51826661	NM_007195	POLI	30680	enhancer
rs629055	18	51791637	rs545979	51819750	0.997485	H3K4me1	51791500	51791698	NM_007195	POLI	-4211	enhancer
rs476630	18	51810824	rs545979	51819750	0.996229	H3K27me3	51810689	51810887	NM_007195	POLI	14976	enhancer
rs694650	18	51807747	rs545979	51819750	0.994978	H3K4me1	51807699	51807897	NM_007195	POLI	11899	enhancer
rs559012	18	51817717	rs545979	51819750	0.997485	H3K27me3	51817716	51817914	NM_007195	POLI	21869	enhancer
rs559012	18	51817717	rs545979	51819750	0.997485	H3K4me3	51817519	51817717	NM_007195	POLI	21869	enhancer
rs635784	18	51805420	rs545979	51819750	0.998742	H3K36me3	51805232	51805430	NM_007195	POLI	9572	enhancer
rs596887	18	51796976	rs545979	51819750	0.997485	H3K27ac	51796925	51797123	NM_007195	POLI	1128	enhancer
rs3018198	18	51795079	rs545979	51819750	0.992481	H3K4me3	51794924	51795122	NM_007195	POLI	-769	promoter
rs148348130	18	51816655	rs545979	51819750	0.994972	H3K36me3	51816587	51816785	NM_007195	POLI	20807	enhancer
rs115582131	18	51830567	rs545979	51819750	0.987442	H3K36me3	51830430	51830628	NM_007195	POLI	34719	transcribed
rs666027	18	51797231	rs545979	51819750	0.932858	H3K36me3	51797210	51797408	NM_007195	POLI	1383	enhancer
rs651392	18	51793225	rs545979	51819750	0.997485	H3K36me3	51793158	51793356	NM_007195	POLI	-2623	enhancer
rs140637007	18	51830409	rs545979	51819750	0.987437	H3K4me3	51830402	51830600	NM_007195	POLI	34561	transcribed
rs651392	18	51793225	rs545979	51819750	0.997485	H3K4me3	51793112	51793310	NM_007195	POLI	-2623	enhancer
rs610281	18	51804259	rs545979	51819750	0.998742	H3K4me1	51804199	51804397	NM_007195	POLI	8411	enhancer
rs610281	18	51804259	rs545979	51819750	0.998742	H3K36me3	51804062	51804260	NM_007195	POLI	8411	enhancer
rs2956140	18	51795329	rs545979	51819750	0.997485	H3K36me3	51795313	51795511	NM_007195	POLI	-519	promoter
rs552160	18	51813300	rs545979	51819750	0.997485	H3K4me1	51813161	51813359	NM_007195	POLI	17452	enhancer
rs552160	18	51813300	rs545979	51819750	0.997485	H3K36me3	51813110	51813308	NM_007195	POLI	17452	enhancer
rs148348130	18	51816655	rs545979	51819750	0.994972	H3K4me1	51816583	51816781	NM_007195	POLI	20807	enhancer
rs564599	18	51817095	rs545979	51819750	0.997485	H3K4me3	51816985	51817183	NM_007195	POLI	21247	transcribed
rs654328	18	51826528	rs545979	51819750	0.989949	H3K27me3	51826333	51826531	NM_007195	POLI	30680	enhancer
rs655991	18	51783831	rs545979	51819750	0.988717	H3K36me3	51783818	51784016	NM_007195	POLI	-12017	transcribed
rs655991	18	51783831	rs545979	51819750	0.988717	H3K27me3	51783752	51783950	NM_007195	POLI	-12017	transcribed
rs664157	18	51792714	rs545979	51819750	0.926731	H3K4me1	51792537	51792735	NM_007195	POLI	-3134	enhancer
rs3017289	18	51780408	rs545979	51819750	0.926627	H3K36me3	51780305	51780503	NM_007195	POLI	-15440	enhancer
rs3017289	18	51780408	rs545979	51819750	0.926627	H3K27ac	51780280	51780478	NM_007195	POLI	-15440	enhancer
rs503240	18	51842604	rs545979	51819750	0.966209	H3K36me3	51842446	51842644	NM_139171	STARD6	38339	enhancer
rs653786	18	51810141	rs545979	51819750	0.99623	H3K36me3	51810139	51810337	NM_007195	POLI	14293	transcribed
rs602422	18	51805130	rs545979	51819750	0.998742	H3K4me3	51805031	51805229	NM_007195	POLI	9282	enhancer
rs2956140	18	51795329	rs545979	51819750	0.997485	H3K4me3	51795179	51795377	NM_007195	POLI	-519	promoter
rs476630	18	51810824	rs545979	51819750	0.996229	H3K36me3	51810632	51810830	NM_007195	POLI	14976	enhancer
rs3017300	18	51795353	rs545979	51819750	0.997485	H3K4me3	51795179	51795377	NM_007195	POLI	-495	promoter
rs591915	18	51814070	rs545979	51819750	0.931582	H3K4me3	51814035	51814233	NM_007195	POLI	18222	transcribed
rs664075	18	51843005	rs545979	51819750	0.909726	H3K4me3	51842987	51843185	NM_139171	STARD6	37938	transcribed
rs694498	18	51812205	rs545979	51819750	0.992481	H3K4me3	51812009	51812207	NM_007195	POLI	16357	enhancer
rs2926338	18	51782241	rs545979	51819750	0.922819	H3K4me3	51782052	51782250	NM_007195	POLI	-13607	repressed
rs608281	18	51829736	rs545979	51819750	0.988695	H3K27me3	51829681	51829879	NM_007195	POLI	33888	enhancer
rs141541142	18	51816660	rs545979	51819750	0.996227	H3K36me3	51816587	51816785	NM_007195	POLI	20812	enhancer
rs143820880	18	51786237	rs545979	51819750	0.929128	H3K27me3	51786150	51786348	NM_007195	POLI	-9611	repressed
rs144098432	18	51816394	rs545979	51819750	0.90366	H3K27me3	51816264	51816462	NM_007195	POLI	20546	transcribed
rs552326	18	51791375	rs545979	51819750	0.997485	H3K4me1	51791230	51791428	NM_007195	POLI	-4473	enhancer
rs596887	18	51796976	rs545979	51819750	0.997485	H3K4me3	51796782	51796980	NM_007195	POLI	1128	enhancer
rs666027	18	51797231	rs545979	51819750	0.932858	H3K4me1	51797083	51797281	NM_007195	POLI	1383	enhancer
rs693199	18	51815487	rs545979	51819750	0.989995	H3K27me3	51815408	51815606	NM_007195	POLI	19639	enhancer
rs601995	18	51841147	rs545979	51819750	0.967475	H3K4me1	51840955	51841153	NM_139171	STARD6	39796	enhancer
rs601995	18	51841147	rs545979	51819750	0.967475	H3K36me3	51840957	51841155	NM_139171	STARD6	39796	enhancer
rs504824	18	51779753	rs545979	51819750	0.92918	H3K4me3	51779639	51779837	NM_007195	POLI	-16095	transcribed
rs591915	18	51814070	rs545979	51819750	0.931582	H3K27me3	51813904	51814102	NM_007195	POLI	18222	transcribed
rs491557	18	51815342	rs545979	51819750	0.997485	H3K4me1	51815340	51815538	NM_007195	POLI	19494	enhancer
rs491557	18	51815342	rs545979	51819750	0.997485	H3K36me3	51815311	51815509	NM_007195	POLI	19494	enhancer
rs144098432	18	51816394	rs545979	51819750	0.90366	H3K36me3	51816261	51816459	NM_007195	POLI	20546	transcribed
rs552160	18	51813300	rs545979	51819750	0.997485	H3K4me3	51813185	51813383	NM_007195	POLI	17452	enhancer
rs653786	18	51810141	rs545979	51819750	0.99623	H3K27me3	51810042	51810240	NM_007195	POLI	14293	transcribed
rs654328	18	51826528	rs545979	51819750	0.989949	H3K4me1	51826418	51826616	NM_007195	POLI	30680	enhancer
rs625656	18	51824674	rs545979	51819750	0.99372	H3K4me3	51824584	51824782	NM_007195	POLI	28826	transcribed
rs694498	18	51812205	rs545979	51819750	0.992481	H3K4me1	51812007	51812205	NM_007195	POLI	16357	enhancer
rs139955496	18	51833284	rs545979	51819750	0.996227	H3K27me3	51833203	51833401	NM_007195	POLI	37436	enhancer
rs140637007	18	51830409	rs545979	51819750	0.987437	H3K36me3	51830296	51830494	NM_007195	POLI	34561	transcribed
rs2926337	18	51784283	rs545979	51819750	0.930405	H3K4me3	51784131	51784329	NM_007195	POLI	-11565	transcribed
rs608281	18	51829736	rs545979	51819750	0.988695	H3K36me3	51829733	51829931	NM_007195	POLI	33888	enhancer
rs2926337	18	51784283	rs545979	51819750	0.930405	H3K27me3	51784254	51784452	NM_007195	POLI	-11565	transcribed
rs3017289	18	51780408	rs545979	51819750	0.926627	H3K27me3	51780289	51780487	NM_007195	POLI	-15440	enhancer
rs476630	18	51810824	rs545979	51819750	0.996229	H3K4me1	51810715	51810913	NM_007195	POLI	14976	enhancer
rs564599	18	51817095	rs545979	51819750	0.997485	H3K36me3	51816983	51817181	NM_007195	POLI	21247	transcribed
rs601995	18	51841147	rs545979	51819750	0.967475	H3K27me3	51841021	51841219	NM_139171	STARD6	39796	enhancer
rs476630	18	51810824	rs545979	51819750	0.996229	H3K4me3	51810652	51810850	NM_007195	POLI	14976	enhancer
rs488846	18	51787770	rs545979	51819750	0.992462	H3K4me1	51787605	51787803	NM_007195	POLI	-8078	enhancer
rs3018199	18	51782283	rs545979	51819750	0.924086	H3K27me3	51782188	51782386	NM_007195	POLI	-13565	repressed
rs664075	18	51843005	rs545979	51819750	0.909726	H3K27me3	51842877	51843075	NM_139171	STARD6	37938	transcribed
rs629055	18	51791637	rs545979	51819750	0.997485	H3K27me3	51791508	51791706	NM_007195	POLI	-4211	enhancer
rs694498	18	51812205	rs545979	51819750	0.992481	H3K36me3	51812075	51812273	NM_007195	POLI	16357	enhancer
rs635784	18	51805420	rs545979	51819750	0.998742	H3K4me1	51805303	51805501	NM_007195	POLI	9572	enhancer
rs503240	18	51842604	rs545979	51819750	0.966209	H3K4me1	51842518	51842716	NM_139171	STARD6	38339	enhancer
rs665407	18	51807437	rs545979	51819750	0.998742	H3K4me1	51807351	51807549	NM_007195	POLI	11589	enhancer
rs625656	18	51824674	rs545979	51819750	0.99372	H3K27me3	51824670	51824868	NM_007195	POLI	28826	transcribed
rs524464	18	51796996	rs545979	51819750	0.99623	H3K27me3	51796915	51797113	NM_007195	POLI	1148	enhancer
rs651392	18	51793225	rs545979	51819750	0.997485	H3K4me1	51793175	51793373	NM_007195	POLI	-2623	enhancer
rs504824	18	51779753	rs545979	51819750	0.92918	H3K27me3	51779647	51779845	NM_007195	POLI	-16095	transcribed
rs139955496	18	51833284	rs545979	51819750	0.996227	H3K4me1	51833132	51833330	NM_007195	POLI	37436	enhancer
rs2926338	18	51782241	rs545979	51819750	0.922819	H3K27me3	51782188	51782386	NM_007195	POLI	-13607	repressed
rs559012	18	51817717	rs545979	51819750	0.997485	H3K36me3	51817550	51817748	NM_007195	POLI	21869	enhancer
rs608281	18	51829736	rs545979	51819750	0.988695	H3K4me3	51829611	51829809	NM_007195	POLI	33888	enhancer
rs665407	18	51807437	rs545979	51819750	0.998742	H3K36me3	51807352	51807550	NM_007195	POLI	11589	enhancer
rs694650	18	51807747	rs545979	51819750	0.994978	H3K27me3	51807581	51807779	NM_007195	POLI	11899	enhancer
rs2956140	18	51795329	rs545979	51819750	0.997485	H3K27ac	51795177	51795375	NM_007195	POLI	-519	promoter
rs503240	18	51842604	rs545979	51819750	0.966209	H3K4me3	51842476	51842674	NM_139171	STARD6	38339	enhancer
rs640745	18	51835760	rs545979	51819750	0.966786	H3K36me3	51835611	51835809	NM_007195	POLI	39912	transcribed
rs524464	18	51796996	rs545979	51819750	0.99623	H3K4me3	51796907	51797105	NM_007195	POLI	1148	enhancer
rs543920	18	51819475	rs545979	51819750	0.998742	H3K27ac	51819434	51819632	NM_007195	POLI	23627	enhancer
rs559012	18	51817717	rs545979	51819750	0.997485	H3K4me1	51817559	51817757	NM_007195	POLI	21869	enhancer
rs639404	18	51825492	rs545979	51819750	0.997485	H3K4me3	51825462	51825660	NM_007195	POLI	29644	enhancer
rs694498	18	51812205	rs545979	51819750	0.992481	H3K27ac	51812188	51812386	NM_007195	POLI	16357	enhancer
rs488846	18	51787770	rs545979	51819750	0.992462	H3K27me3	51787606	51787804	NM_007195	POLI	-8078	enhancer
rs694650	18	51807747	rs545979	51819750	0.994978	H3K4me3	51807671	51807869	NM_007195	POLI	11899	enhancer
rs2956140	18	51795329	rs545979	51819750	0.997485	H3K27me3	51795278	51795476	NM_007195	POLI	-519	promoter
rs639404	18	51825492	rs545979	51819750	0.997485	H3K4me1	51825309	51825507	NM_007195	POLI	29644	enhancer
rs503240	18	51842604	rs545979	51819750	0.966209	H3K27me3	51842492	51842690	NM_139171	STARD6	38339	enhancer
rs3017300	18	51795353	rs545979	51819750	0.997485	H3K27ac	51795177	51795375	NM_007195	POLI	-495	promoter
rs665407	18	51807437	rs545979	51819750	0.998742	H3K27me3	51807344	51807542	NM_007195	POLI	11589	enhancer
rs3017300	18	51795353	rs545979	51819750	0.997485	H3K27me3	51795278	51795476	NM_007195	POLI	-495	promoter
rs2926337	18	51784283	rs545979	51819750	0.930405	H3K36me3	51784240	51784438	NM_007195	POLI	-11565	transcribed
rs639404	18	51825492	rs545979	51819750	0.997485	H3K36me3	51825320	51825518	NM_007195	POLI	29644	enhancer
rs3017300	18	51795353	rs545979	51819750	0.997485	H3K4me1	51795270	51795468	NM_007195	POLI	-495	promoter
rs3017300	18	51795353	rs545979	51819750	0.997485	H3K36me3	51795313	51795511	NM_007195	POLI	-495	promoter
rs504824	18	51779753	rs545979	51819750	0.92918	H3K36me3	51779634	51779832	NM_007195	POLI	-16095	transcribed
rs639404	18	51825492	rs545979	51819750	0.997485	H3K27ac	51825417	51825615	NM_007195	POLI	29644	enhancer
rs4895498	6	138236977	rs582757	138197824	0.91844	H3K4me3	138236844	138237042	NM_006290	TNFAIP3	48397	transcribed
rs4895498	6	138236977	rs582757	138197824	0.91844	H3K36me3	138236790	138236988	NM_006290	TNFAIP3	48397	transcribed
rs643177	6	138195693	rs582757	138197824	0.992714	H3K4me3	138195503	138195701	NM_006290	TNFAIP3	7113	enhancer
rs598493	6	138195402	rs582757	138197824	0.990632	H3K4me3	138195236	138195434	NM_006290	TNFAIP3	6822	enhancer
rs598493	6	138195402	rs582757	138197824	0.990632	H3K4me1	138195215	138195413	NM_006290	TNFAIP3	6822	enhancer
rs6933987	6	138239434	rs582757	138197824	0.921203	H3K36me3	138239256	138239454	NM_006290	TNFAIP3	50854	enhancer
rs583522	6	138189884	rs582757	138197824	0.986486	H3K27me3	138189712	138189910	NM_006290	TNFAIP3	1304	enhancer
rs6933987	6	138239434	rs582757	138197824	0.921203	H3K4me3	138239339	138239537	NM_006290	TNFAIP3	50854	enhancer
[truncated: 299 more rows]
